# Supplementary material for: Photosensitive ion channels in layered MXene membranes modified with plasmonic gold nanostars and cellulose nanofibers
Source: Nat Commun. 2023 Jan 23;14:359. doi: 10.1038/s41467-023-36039-5 (PMC9870870; doi:10.1038/s41467-023-36039-5)
Supplement: Supplementary file 6 — Source Data [file 41467_2023_36039_MOESM6_ESM.xlsx]

## Sheet: Fig 2g
MXene		MAC		Hydrated MAC
2θ (degree)	Intensity (arb. units)	2θ (degree)	Intensity (arb. units)	2θ (degree)	Intensity (arb. units)
3	785	3	2442.5	3	6106.25
3.02	782.5	3.02	2540	3.02	5872.92
3.04	817.5	3.04	2532.5	3.04	5954.17
3.06	827.5	3.06	2557.5	3.06	6031.25
3.08	780	3.08	2692.5	3.08	6154.17
3.1	780	3.1	2685	3.1	5895.83
3.12	810	3.12	2655	3.12	5810.42
3.14	722.5	3.14	2685	3.14	5968.75
3.16	877.5	3.16	2840	3.16	5891.67
3.18	855	3.18	2757.5	3.18	5920.83
3.2	925	3.2	2950	3.2	5860.42
3.22	807.5	3.22	3012.5	3.22	5885.42
3.24	947.5	3.24	2980	3.24	5897.92
3.26	970	3.26	3160	3.26	5935.42
3.28	845	3.28	2945	3.28	5977.08
3.3	932.5	3.3	3060	3.3	5929.17
3.32	1020	3.32	3190	3.32	5964.58
3.34	947.5	3.34	3225	3.34	6060.42
3.36	972.5	3.36	3042.5	3.36	6077.08
3.38	977.5	3.38	3192.5	3.38	5889.58
3.4	1140	3.4	3197.5	3.4	5939.58
3.42	1117.5	3.42	3245	3.42	5970.83
3.44	1115	3.44	3500	3.44	5904.17
3.46	1065	3.46	3367.5	3.46	5850
3.48	1147.5	3.48	3402.5	3.48	6035.42
3.5	1077.5	3.5	3390	3.5	6277.08
3.52	1247.5	3.52	3482.5	3.52	5927.08
3.54	1192.5	3.54	3717.5	3.54	5977.08
3.56	1152.5	3.56	3662.5	3.56	6047.92
3.58	1282.5	3.58	3640	3.58	6183.33
3.6	1100	3.6	3555	3.6	6193.75
3.62	1235	3.62	3690	3.62	6039.58
3.64	1197.5	3.64	3612.5	3.64	6029.17
3.66	1127.5	3.66	3770	3.66	6239.58
3.68	1120	3.68	3887.5	3.68	6450
3.7	1280	3.7	3992.5	3.7	6181.25
3.72	1120	3.72	3855	3.72	6031.25
3.74	1235	3.74	4015	3.74	5991.67
3.76	1272.5	3.76	4057.5	3.76	6356.25
3.78	1260	3.78	3922.5	3.78	6287.5
3.8	1250	3.8	4095	3.8	6177.08
3.82	1307.5	3.82	4230	3.82	6225
3.84	1147.5	3.84	4387.5	3.84	6156.25
3.86	1347.5	3.86	4292.5	3.86	6089.58
3.88	1212.5	3.88	4362.5	3.88	6254.17
3.9	1270	3.9	4392.5	3.9	6204.17
3.92	1150	3.92	4477.5	3.92	6216.67
3.94	1187.5	3.94	4552.5	3.94	6318.75
3.96	1152.5	3.96	4415	3.96	6191.67
3.98	1190	3.98	4540	3.98	6329.17
4	1237.5	4	4797.5	4	6556.25
4.02	1225	4.02	4580	4.02	6479.17
4.04	1192.5	4.04	4717.5	4.04	6683.33
4.06	1327.5	4.06	4910	4.06	6525
4.08	1185	4.08	4965	4.08	6620.83
4.1	1332.5	4.1	4997.5	4.1	6629.17
4.12	1277.5	4.12	5060	4.12	6516.67
4.14	1197.5	4.14	4967.5	4.14	6706.25
4.16	1145	4.16	5122.5	4.16	6641.67
4.18	1232.5	4.18	5227.5	4.18	6693.75
4.2	1272.5	4.2	5217.5	4.2	6725
4.22	1322.5	4.22	5325	4.22	6704.17
4.24	1222.5	4.24	5527.5	4.24	6818.75
4.26	1340	4.26	5682.5	4.26	6660.42
4.28	1307.5	4.28	5715	4.28	7050
4.3	1275	4.3	5857.5	4.3	7075
4.32	1410	4.32	6005	4.32	7095.83
4.34	1470	4.34	5887.5	4.34	7052.08
4.36	1407.5	4.36	6122.5	4.36	7189.58
4.38	1445	4.38	6045	4.38	7200
4.4	1332.5	4.4	6240	4.4	7356.25
4.42	1430	4.42	6212.5	4.42	7304.17
4.44	1595	4.44	6317.5	4.44	7470.83
4.46	1522.5	4.46	6665	4.46	7458.33
4.48	1420	4.48	6580	4.48	7585.42
4.5	1570	4.5	6580	4.5	7472.92
4.52	1507.5	4.52	6900	4.52	7654.17
4.54	1535	4.54	6867.5	4.54	7541.67
4.56	1512.5	4.56	6997.5	4.56	7872.92
4.58	1670	4.58	7247.5	4.58	7720.83
4.6	1547.5	4.6	7380	4.6	7858.33
4.62	1572.5	4.62	7240	4.62	7822.92
4.64	1757.5	4.64	7362.5	4.64	7652.08
4.66	1657.5	4.66	7325	4.66	7920.83
4.68	1770	4.68	7562.5	4.68	8160.42
4.7	1745	4.7	8117.5	4.7	8091.67
4.72	1772.5	4.72	8212.5	4.72	8239.58
4.74	1685	4.74	7662.5	4.74	8162.5
4.76	1845	4.76	8050	4.76	8022.92
4.78	1875	4.78	8242.5	4.78	8329.17
4.8	1860	4.8	8092.5	4.8	8308.33
4.82	1962.5	4.82	8607.5	4.82	8537.5
4.84	2055	4.84	8825	4.84	8531.25
4.86	1897.5	4.86	8840	4.86	8516.67
4.88	1930	4.88	8980	4.88	8591.67
4.9	2165	4.9	9130	4.9	8677.08
4.92	2065	4.92	9550	4.92	8760.42
4.94	2102.5	4.94	9525	4.94	8806.25
4.96	2197.5	4.96	9430	4.96	8850
4.98	2100	4.98	9975	4.98	8802.08
5	2297.5	5	9662.5	5	8797.92
5.02	2317.5	5.02	10112.5	5.02	9077.08
5.04	2307.5	5.04	10075	5.04	9281.25
5.06	2372.5	5.06	10367.5	5.06	8945.83
5.08	2550	5.08	10222.5	5.08	9268.75
5.1	2542.5	5.1	10910	5.1	9264.58
5.12	2560	5.12	10707.5	5.12	9097.92
5.14	2435	5.14	11250	5.14	9370.83
5.16	2710	5.16	10822.5	5.16	9339.58
5.18	2707.5	5.18	11157.5	5.18	9570.83
5.2	2850	5.2	11355	5.2	9470.83
5.22	2682.5	5.22	11552.5	5.22	9772.92
5.24	2787.5	5.24	11745	5.24	9675
5.26	2902.5	5.26	12082.5	5.26	9495.83
5.28	2872.5	5.28	12042.5	5.28	9631.25
5.3	3047.5	5.3	12272.5	5.3	9608.33
5.32	3215	5.32	12732.5	5.32	9352.08
5.34	3220	5.34	12135	5.34	9454.17
5.36	3335	5.36	12340	5.36	9677.08
5.38	3437.5	5.38	13210	5.38	9570.83
5.4	3347.5	5.4	12782.5	5.4	9720.83
5.42	3490	5.42	13245	5.42	9464.58
5.44	3647.5	5.44	13285	5.44	9570.83
5.46	3685	5.46	13562.5	5.46	9631.25
5.48	3865	5.48	13545	5.48	9454.17
5.5	3825	5.5	13765	5.5	9397.92
5.52	3997.5	5.52	14130	5.52	9422.92
5.54	3977.5	5.54	14117.5	5.54	9641.67
5.56	4150	5.56	14155	5.56	9493.75
5.58	4302.5	5.58	14505	5.58	9525
5.6	4282.5	5.6	15002.5	5.6	9510.42
5.62	4325	5.62	14595	5.62	9333.33
5.64	4500	5.64	14665	5.64	9352.08
5.66	4667.5	5.66	14877.5	5.66	9247.92
5.68	4630	5.68	15207.5	5.68	8983.33
5.7	4740	5.7	15400	5.7	8862.5
5.72	4857.5	5.72	15497.5	5.72	8997.92
5.74	5062.5	5.74	15765	5.74	8681.25
5.76	5307.5	5.76	15632.5	5.76	8850
5.78	5337.5	5.78	15365	5.78	8425
5.8	5357.5	5.8	15687.5	5.8	8535.42
5.82	5505	5.82	16012.5	5.82	8414.58
5.84	5495	5.84	16060	5.84	8304.17
5.86	5822.5	5.86	15762.5	5.86	8166.67
5.88	5962.5	5.88	16165	5.88	7812.5
5.9	5942.5	5.9	16080	5.9	7939.58
5.92	6077.5	5.92	15897.5	5.92	7760.42
5.94	6350	5.94	15942.5	5.94	7983.33
5.96	6490	5.96	16105	5.96	7637.5
5.98	6590	5.98	15895	5.98	7725
6	6585	6	16220	6	7702.08
6.02	7187.5	6.02	16437.5	6.02	7147.92
6.04	6960	6.04	16517.5	6.04	7427.08
6.06	7065	6.06	16457.5	6.06	7012.5
6.08	7472.5	6.08	16212.5	6.08	7304.17
6.1	7455	6.1	16272.5	6.1	6918.75
6.12	7922.5	6.12	16155	6.12	6675
6.14	8310	6.14	16505	6.14	6716.67
6.16	8247.5	6.16	16272.5	6.16	6583.33
6.18	8102.5	6.18	16200	6.18	6535.42
6.2	8545	6.2	16532.5	6.2	6254.17
6.22	8615	6.22	15762.5	6.22	6270.83
6.24	8852.5	6.24	16205	6.24	6166.67
6.26	9372.5	6.26	16072.5	6.26	6185.42
6.28	9430	6.28	16000	6.28	5814.58
6.3	9557.5	6.3	15985	6.3	5816.67
6.32	9700	6.32	15840	6.32	5802.08
6.34	10367.5	6.34	15545	6.34	5677.08
6.36	10665	6.36	15627.5	6.36	5422.92
6.38	10692.5	6.38	15570	6.38	5343.75
6.4	11145	6.4	15800	6.4	5339.58
6.42	11547.5	6.42	15005	6.42	5083.33
6.44	11540	6.44	15010	6.44	5131.25
6.46	12012.5	6.46	14687.5	6.46	4793.75
6.48	12142.5	6.48	14502.5	6.48	4779.17
6.5	12385	6.5	14545	6.5	4531.25
6.52	13020	6.52	14370	6.52	4475
6.54	13515	6.54	13965	6.54	4575
6.56	13642.5	6.56	14055	6.56	4289.58
6.58	14140	6.58	13820	6.58	4214.58
6.6	13932.5	6.6	13847.5	6.6	3997.92
6.62	14950	6.62	13785	6.62	4160.42
6.64	15005	6.64	13210	6.64	4004.17
6.66	15742.5	6.66	13217.5	6.66	3983.33
6.68	15792.5	6.68	12697.5	6.68	3810.42
6.7	16205	6.7	12687.5	6.7	3789.58
6.72	16572.5	6.72	12345	6.72	3762.5
6.74	17222.5	6.74	12255	6.74	3608.33
6.76	16972.5	6.76	12077.5	6.76	3597.92
6.78	17855	6.78	11770	6.78	3529.17
6.8	17677.5	6.8	11632.5	6.8	3583.33
6.82	18342.5	6.82	11567.5	6.82	3152.08
6.84	18405	6.84	11265	6.84	3312.5
6.86	18592.5	6.86	10910	6.86	3314.58
6.88	18745	6.88	10672.5	6.88	2933.33
6.9	19032.5	6.9	10487.5	6.9	3218.75
6.92	19005	6.92	10167.5	6.92	3093.75
6.94	18987.5	6.94	9855	6.94	2941.67
6.96	19325	6.96	9795	6.96	2854.17
6.98	19112.5	6.98	9755	6.98	2931.25
7	19255	7	9327.5	7	2637.5
7.02	18875	7.02	9080	7.02	2700
7.04	18745	7.04	9195	7.04	2845.83
7.06	18327.5	7.06	8682.5	7.06	2543.75
7.08	18097.5	7.08	8425	7.08	2575
7.1	17477.5	7.1	8507.5	7.1	2462.5
7.12	17537.5	7.12	8300	7.12	2610.42
7.14	17135	7.14	7680	7.14	2533.33
7.16	16597.5	7.16	8087.5	7.16	2312.5
7.18	16075	7.18	8100	7.18	2439.58
7.2	15527.5	7.2	7495	7.2	2312.5
7.22	15247.5	7.22	7382.5	7.22	2245.83
7.24	14907.5	7.24	7102.5	7.24	2239.58
7.26	14580	7.26	6972.5	7.26	2185.42
7.28	13507.5	7.28	7020	7.28	2187.5
7.3	13135	7.3	6720	7.3	2170.83
7.32	12770	7.32	6380	7.32	2006.25
7.34	11810	7.34	6360	7.34	2043.75
7.36	11650	7.36	6270	7.36	1902.08
7.38	11457.5	7.38	6190	7.38	1810.42
7.4	10790	7.4	6160	7.4	2004.17
7.42	10420	7.42	5735	7.42	1858.33
7.44	9617.5	7.44	5660	7.44	1925
7.46	9515	7.46	5667.5	7.46	1806.25
7.48	9022.5	7.48	5232.5	7.48	1979.17
7.5	8647.5	7.5	5317.5	7.5	1797.92
7.52	8367.5	7.52	5300	7.52	1785.42
7.54	8230	7.54	5025	7.54	1737.5
7.56	7695	7.56	4890	7.56	1633.33
7.58	7662.5	7.58	4855	7.58	1662.5
7.6	7030	7.6	4792.5	7.6	1652.08
7.62	6687.5	7.62	4755	7.62	1633.33
7.64	6527.5	7.64	4525	7.64	1610.42
7.66	6287.5	7.66	4247.5	7.66	1552.08
7.68	6140	7.68	4252.5	7.68	1614.58
7.7	5715	7.7	4110	7.7	1531.25
7.72	5530	7.72	4122.5	7.72	1475
7.74	5120	7.74	4027.5	7.74	1527.08
7.76	5180	7.76	4047.5	7.76	1483.33
7.78	4785	7.78	3780	7.78	1495.83
7.8	4660	7.8	3675	7.8	1485.42
7.82	4400	7.82	3740	7.82	1358.33
7.84	4475	7.84	3662.5	7.84	1335.42
7.86	4235	7.86	3517.5	7.86	1470.83
7.88	4247.5	7.88	3437.5	7.88	1281.25
7.9	3947.5	7.9	3412.5	7.9	1254.17
7.92	3620	7.92	3302.5	7.92	1293.75
7.94	3702.5	7.94	3312.5	7.94	1310.42
7.96	3595	7.96	3192.5	7.96	1354.17
7.98	3462.5	7.98	3112.5	7.98	1304.17
8	3247.5	8	3130	8	1204.17
8.02	3192.5	8.02	2985	8.02	1337.5
8.04	3115	8.04	2892.5	8.04	1179.17
8.06	2940	8.06	2815	8.06	1247.92
8.08	2865	8.08	2810	8.08	1168.75
8.1	2685	8.1	2762.5	8.1	1018.75
8.12	2477.5	8.12	2705	8.12	1183.33
8.14	2662.5	8.14	2617.5	8.14	1189.58
8.16	2470	8.16	2640	8.16	1097.92
8.18	2300	8.18	2550	8.18	1227.08
8.2	2242.5	8.2	2427.5	8.2	1241.67
8.22	2237.5	8.22	2410	8.22	1120.83
8.24	1950	8.24	2445	8.24	1075
8.26	2042.5	8.26	2335	8.26	966.667
8.28	2010	8.28	2292.5	8.28	1058.33
8.3	1885	8.3	2222.5	8.3	1081.25
8.32	2012.5	8.32	2305	8.32	1070.83
8.34	1732.5	8.34	2272.5	8.34	1018.75
8.36	1615	8.36	2222.5	8.36	981.25
8.38	1572.5	8.38	2145	8.38	1041.67
8.4	1490	8.4	2072.5	8.4	997.917
8.42	1547.5	8.42	2082.5	8.42	970.833
8.44	1390	8.44	2005	8.44	952.083
8.46	1367.5	8.46	2017.5	8.46	995.833
8.48	1415	8.48	1940	8.48	883.333
8.5	1305	8.5	1782.5	8.5	977.083
8.52	1297.5	8.52	1872.5	8.52	883.333
8.54	1222.5	8.54	1782.5	8.54	925
8.56	1090	8.56	1857.5	8.56	922.917
8.58	1127.5	8.58	1800	8.58	858.333
8.6	987.5	8.6	1717.5	8.6	820.833
8.62	1085	8.62	1660	8.62	908.333
8.64	997.5	8.64	1672.5	8.64	904.167
8.66	1015	8.66	1697.5	8.66	879.167
8.68	942.5	8.68	1617.5	8.68	875
8.7	870	8.7	1635	8.7	852.083
8.72	810	8.72	1630	8.72	862.5
8.74	825	8.74	1442.5	8.74	797.917
8.76	802.5	8.76	1477.5	8.76	847.917
8.78	722.5	8.78	1520	8.78	806.25
8.8	780	8.8	1422.5	8.8	802.083
8.82	707.5	8.82	1405	8.82	816.667
8.84	682.5	8.84	1505	8.84	725
8.86	702.5	8.86	1487.5	8.86	745.833
8.88	575	8.88	1315	8.88	700
8.9	570	8.9	1302.5	8.9	687.5
8.92	600	8.92	1322.5	8.92	756.25
8.94	532.5	8.94	1370	8.94	804.167
8.96	557.5	8.96	1325	8.96	666.667
8.98	540	8.98	1320	8.98	737.5
9	435	9	1322.5	9	787.5
9.02	440	9.02	1245	9.02	720.833
9.04	435	9.04	1335	9.04	670.833
9.06	482.5	9.06	1290	9.06	656.25
9.08	482.5	9.08	1210	9.08	706.25
9.1	450	9.1	1177.5	9.1	710.417
9.12	437.5	9.12	1205	9.12	697.917
9.14	420	9.14	1162.5	9.14	633.333
9.16	375	9.16	1212.5	9.16	656.25
9.18	352.5	9.18	1087.5	9.18	704.167
9.2	407.5	9.2	1085	9.2	564.583
9.22	265	9.22	1155	9.22	608.333
9.24	352.5	9.24	1087.5	9.24	681.25
9.26	300	9.26	1085	9.26	545.833
9.28	310	9.28	1032.5	9.28	610.417
9.3	265	9.3	1052.5	9.3	566.667
9.32	267.5	9.32	1045	9.32	664.583
9.34	227.5	9.34	947.5	9.34	625
9.36	257.5	9.36	882.5	9.36	627.083
9.38	285	9.38	1067.5	9.38	622.917
9.4	257.5	9.4	1025	9.4	593.75
9.42	207.5	9.42	970	9.42	579.167
9.44	257.5	9.44	877.5	9.44	647.917
9.46	252.5	9.46	962.5	9.46	608.333
9.48	275	9.48	1035	9.48	504.167
9.5	242.5	9.5	987.5	9.5	558.333
9.52	232.5	9.52	887.5	9.52	577.083
9.54	225	9.54	992.5	9.54	550
9.56	247.5	9.56	1040	9.56	558.333
9.58	257.5	9.58	995	9.58	566.667
9.6	342.5	9.6	990	9.6	612.5
9.62	252.5	9.62	1007.5	9.62	575
9.64	265	9.64	1035	9.64	529.167
9.66	155	9.66	937.5	9.66	531.25
9.68	172.5	9.68	917.5	9.68	489.583
9.7	205	9.7	800	9.7	527.083
9.72	147.5	9.72	682.5	9.72	466.667
9.74	210	9.74	830	9.74	539.583
9.76	167.5	9.76	827.5	9.76	518.75
9.78	117.5	9.78	785	9.78	427.083
9.8	135	9.8	742.5	9.8	450
9.82	140	9.82	755	9.82	431.25
9.84	95	9.84	795	9.84	437.5
9.86	130	9.86	740	9.86	460.417
9.88	122.5	9.88	717.5	9.88	506.25
9.9	112.5	9.9	627.5	9.9	468.75
9.92	112.5	9.92	682.5	9.92	435.417
9.94	115	9.94	732.5	9.94	437.5
9.96	117.5	9.96	795	9.96	441.667
9.98	105	9.98	670	9.98	429.167
10	102.5	10	657.5	10	433.333
10.02	120	10.02	622.5	10.02	429.167
10.04	105	10.04	690	10.04	485.417
10.06	115	10.06	587.5	10.06	402.083
10.08	110	10.08	637.5	10.08	418.75
10.1	105	10.1	630	10.1	372.917
10.12	115	10.12	570	10.12	364.583
10.14	77.5	10.14	680	10.14	356.25
10.16	92.5	10.16	585	10.16	379.167
10.18	67.5	10.18	635	10.18	347.917
10.2	120	10.2	565	10.2	354.167
10.22	87.5	10.22	572.5	10.22	368.75
10.24	67.5	10.24	607.5	10.24	302.083
10.26	100	10.26	665	10.26	393.75
10.28	85	10.28	560	10.28	302.083
10.3	77.5	10.3	560	10.3	339.583
10.32	70	10.32	492.5	10.32	347.917
10.34	62.5	10.34	542.5	10.34	372.917
10.36	82.5	10.36	557.5	10.36	320.833
10.38	67.5	10.38	532.5	10.38	295.833
10.4	67.5	10.4	555	10.4	308.333
10.42	62.5	10.42	482.5	10.42	310.417
10.44	87.5	10.44	547.5	10.44	297.917
10.46	75	10.46	472.5	10.46	258.333
10.48	67.5	10.48	525	10.48	343.75
10.5	47.5	10.5	487.5	10.5	312.5
10.52	85	10.52	495	10.52	277.083
10.54	82.5	10.54	437.5	10.54	322.917
10.56	55	10.56	457.5	10.56	304.167
10.58	60	10.58	390	10.58	331.25
10.6	57.5	10.6	405	10.6	245.833
10.62	50	10.62	430	10.62	266.667
10.64	47.5	10.64	435	10.64	293.75
10.66	57.5	10.66	430	10.66	264.583
10.68	45	10.68	385	10.68	229.167
10.7	45	10.7	415	10.7	262.5
10.72	60	10.72	415	10.72	266.667
10.74	35	10.74	402.5	10.74	281.25
10.76	42.5	10.76	352.5	10.76	210.417
10.78	55	10.78	410	10.78	208.333
10.8	42.5	10.8	347.5	10.8	214.583
10.82	37.5	10.82	362.5	10.82	216.667
10.84	47.5	10.84	355	10.84	235.417
10.86	40	10.86	347.5	10.86	212.5
10.88	47.5	10.88	307.5	10.88	222.917
10.9	32.5	10.9	312.5	10.9	239.583
10.92	47.5	10.92	360	10.92	229.167
10.94	37.5	10.94	385	10.94	216.667
10.96	35	10.96	315	10.96	227.083
10.98	42.5	10.98	330	10.98	216.667
11	35	11	317.5	11	183.333
11.02	37.5	11.02	270	11.02	168.75
11.04	25	11.04	260	11.04	183.333
11.06	30	11.06	267.5	11.06	193.75
11.08	32.5	11.08	285	11.08	195.833
11.1	27.5	11.1	292.5	11.1	197.917
11.12	27.5	11.12	297.5	11.12	181.25
11.14	20	11.14	305	11.14	164.583
11.16	22.5	11.16	265	11.16	195.833
11.18	25	11.18	290	11.18	160.417
11.2	17.5	11.2	260	11.2	179.167
11.22	30	11.22	227.5	11.22	162.5
11.24	32.5	11.24	275	11.24	162.5
11.26	15	11.26	262.5	11.26	164.583
11.28	37.5	11.28	237.5	11.28	125
11.3	10	11.3	235	11.3	162.5
11.32	27.5	11.32	215	11.32	183.333
11.34	17.5	11.34	222.5	11.34	116.667
11.36	25	11.36	182.5	11.36	122.917
11.38	15	11.38	197.5	11.38	137.5
11.4	20	11.4	202.5	11.4	147.917
11.42	15	11.42	235	11.42	118.75
11.44	22.5	11.44	202.5	11.44	116.667
11.46	30	11.46	212.5	11.46	108.333
11.48	27.5	11.48	197.5	11.48	129.167
11.5	22.5	11.5	145	11.5	162.5
11.52	20	11.52	165	11.52	139.583
11.54	10	11.54	210	11.54	135.417
11.56	22.5	11.56	132.5	11.56	129.167
11.58	35	11.58	177.5	11.58	143.75
11.6	22.5	11.6	180	11.6	133.333
11.62	27.5	11.62	152.5	11.62	127.083
11.64	35	11.64	147.5	11.64	133.333
11.66	27.5	11.66	167.5	11.66	106.25
11.68	25	11.68	155	11.68	81.25
11.7	22.5	11.7	177.5	11.7	102.083
11.72	22.5	11.72	160	11.72	122.917
11.74	27.5	11.74	162.5	11.74	102.083
11.76	35	11.76	165	11.76	89.5833
11.78	20	11.78	172.5	11.78	116.667
11.8	20	11.8	155	11.8	120.833
11.82	10	11.82	150	11.82	118.75
11.84	22.5	11.84	147.5	11.84	112.5
11.86	25	11.86	167.5	11.86	104.167
11.88	35	11.88	172.5	11.88	122.917
11.9	32.5	11.9	157.5	11.9	125
11.92	27.5	11.92	160	11.92	83.3333
11.94	25	11.94	182.5	11.94	122.917
11.96	25	11.96	187.5	11.96	114.583
11.98	27.5	11.98	182.5	11.98	125
12	40	12	135	12	85.4167
12.02	45	12.02	145	12.02	112.5
12.04	40	12.04	162.5	12.04	95.8333
12.06	45	12.06	185	12.06	122.917
12.08	47.5	12.08	150	12.08	108.333
12.1	57.5	12.1	172.5	12.1	106.25
12.12	72.5	12.12	200	12.12	104.167
12.14	40	12.14	200	12.14	122.917
12.16	47.5	12.16	140	12.16	120.833
12.18	42.5	12.18	222.5	12.18	114.583
12.2	60	12.2	190	12.2	110.417
12.22	50	12.22	155	12.22	118.75
12.24	62.5	12.24	170	12.24	118.75
12.26	57.5	12.26	192.5	12.26	127.083
12.28	60	12.28	180	12.28	160.417
12.3	50	12.3	200	12.3	118.75
12.32	62.5	12.32	185	12.32	125
12.34	67.5	12.34	182.5	12.34	162.5
12.36	77.5	12.36	190	12.36	141.667
12.38	52.5	12.38	237.5	12.38	145.833
12.4	50	12.4	210	12.4	122.917
12.42	72.5	12.42	182.5	12.42	135.417
12.44	82.5	12.44	200	12.44	135.417
12.46	90	12.46	215	12.46	110.417
12.48	60	12.48	240	12.48	137.5
12.5	85	12.5	270	12.5	160.417
12.52	100	12.52	220	12.52	147.917
12.54	80	12.54	260	12.54	125
12.56	115	12.56	280	12.56	135.417
12.58	77.5	12.58	245	12.58	162.5
12.6	120	12.6	205	12.6	158.333
12.62	107.5	12.62	245	12.62	164.583
12.64	100	12.64	270	12.64	183.333
12.66	110	12.66	265	12.66	160.417
12.68	110	12.68	282.5	12.68	166.667
12.7	127.5	12.7	290	12.7	143.75
12.72	125	12.72	307.5	12.72	170.833
12.74	105	12.74	317.5	12.74	177.083
12.76	97.5	12.76	277.5	12.76	160.417
12.78	125	12.78	300	12.78	191.667
12.8	112.5	12.8	337.5	12.8	193.75
12.82	117.5	12.82	332.5	12.82	197.917
12.84	135	12.84	325	12.84	191.667
12.86	140	12.86	360	12.86	152.083
12.88	142.5	12.88	335	12.88	177.083
12.9	162.5	12.9	337.5	12.9	193.75
12.92	157.5	12.92	320	12.92	239.583
12.94	190	12.94	340	12.94	162.5
12.96	200	12.96	410	12.96	191.667
12.98	217.5	12.98	372.5	12.98	183.333
13	217.5	13	410	13	195.833
13.02	197.5	13.02	432.5	13.02	222.917
13.04	172.5	13.04	495	13.04	195.833
13.06	180	13.06	437.5	13.06	214.583
13.08	240	13.08	390	13.08	191.667
13.1	202.5	13.1	460	13.1	225
13.12	182.5	13.12	465	13.12	245.833
13.14	217.5	13.14	405	13.14	231.25
13.16	217.5	13.16	467.5	13.16	220.833
13.18	262.5	13.18	392.5	13.18	256.25
13.2	245	13.2	435	13.2	212.5
13.22	270	13.22	477.5	13.22	268.75
13.24	222.5	13.24	450	13.24	247.917
13.26	275	13.26	470	13.26	239.583
13.28	312.5	13.28	507.5	13.28	200
13.3	265	13.3	542.5	13.3	279.167
13.32	330	13.32	525	13.32	243.75
13.34	287.5	13.34	492.5	13.34	287.5
13.36	350	13.36	552.5	13.36	300
13.38	305	13.38	505	13.38	231.25
13.4	347.5	13.4	530	13.4	233.333
13.42	382.5	13.42	532.5	13.42	272.917
13.44	377.5	13.44	612.5	13.44	266.667
13.46	397.5	13.46	507.5	13.46	260.417
13.48	400	13.48	565	13.48	308.333
13.5	395	13.5	545	13.5	270.833
13.52	437.5	13.52	577.5	13.52	275
13.54	435	13.54	552.5	13.54	272.917
13.56	477.5	13.56	575	13.56	266.667
13.58	450	13.58	610	13.58	312.5
13.6	525	13.6	597.5	13.6	268.75
13.62	512.5	13.62	600	13.62	316.667
13.64	552.5	13.64	625	13.64	333.333
13.66	555	13.66	615	13.66	283.333
13.68	615	13.68	652.5	13.68	300
13.7	617.5	13.7	617.5	13.7	358.333
13.72	632.5	13.72	595	13.72	322.917
13.74	667.5	13.74	690	13.74	343.75
13.76	652.5	13.76	667.5	13.76	381.25
13.78	670	13.78	667.5	13.78	308.333
13.8	695	13.8	690	13.8	281.25
13.82	672.5	13.82	592.5	13.82	339.583
13.84	757.5	13.84	677.5	13.84	337.5
13.86	680	13.86	625	13.86	335.417
13.88	755	13.88	650	13.88	339.583
13.9	765	13.9	660	13.9	329.167
13.92	765	13.92	722.5	13.92	350
13.94	810	13.94	710	13.94	352.083
13.96	857.5	13.96	660	13.96	377.083
13.98	912.5	13.98	755	13.98	345.833
14	870	14	707.5	14	368.75
14.02	835	14.02	697.5	14.02	325
14.04	825	14.04	730	14.04	404.167
14.06	797.5	14.06	797.5	14.06	381.25
14.08	900	14.08	722.5	14.08	377.083
14.1	927.5	14.1	705	14.1	427.083
14.12	872.5	14.12	720	14.12	352.083
14.14	907.5	14.14	622.5	14.14	408.333
14.16	917.5	14.16	765	14.16	360.417
14.18	930	14.18	727.5	14.18	470.833
14.2	960	14.2	740	14.2	410.417
14.22	957.5	14.22	742.5	14.22	429.167
14.24	895	14.24	740	14.24	425
14.26	835	14.26	785	14.26	391.667
14.28	905	14.28	795	14.28	437.5
14.3	827.5	14.3	865	14.3	366.667
14.32	875	14.32	767.5	14.32	429.167
14.34	840	14.34	795	14.34	370.833
14.36	812.5	14.36	787.5	14.36	462.5
14.38	892.5	14.38	772.5	14.38	391.667
14.4	842.5	14.4	807.5	14.4	450
14.42	815	14.42	705	14.42	402.083
14.44	817.5	14.44	812.5	14.44	460.417
14.46	815	14.46	772.5	14.46	450
14.48	765	14.48	867.5	14.48	493.75
14.5	827.5	14.5	840	14.5	510.417
14.52	780	14.52	730	14.52	441.667
14.54	745	14.54	785	14.54	479.167
14.56	775	14.56	785	14.56	437.5
14.58	775	14.58	867.5	14.58	487.5
14.6	822.5	14.6	822.5	14.6	527.083
14.62	802.5	14.62	790	14.62	504.167
14.64	742.5	14.64	830	14.64	489.583
14.66	715	14.66	902.5	14.66	479.167
14.68	825	14.68	895	14.68	462.5
14.7	722.5	14.7	825	14.7	502.083
14.72	685	14.72	855	14.72	477.083
14.74	697.5	14.74	880	14.74	516.667
14.76	595	14.76	790	14.76	529.167
14.78	675	14.78	865	14.78	577.083
14.8	610	14.8	847.5	14.8	537.5
14.82	625	14.82	905	14.82	554.167
14.84	700	14.84	940	14.84	518.75
14.86	687.5	14.86	852.5	14.86	579.167
14.88	610	14.88	867.5	14.88	516.667
14.9	610	14.9	847.5	14.9	604.167
14.92	580	14.92	890	14.92	629.167
14.94	645	14.94	977.5	14.94	570.833
14.96	562.5	14.96	960	14.96	512.5
14.98	562.5	14.98	927.5	14.98	560.417
15	622.5	15	917.5	15	516.667
30.02	167.5	30.02	662.5
30.04	150	30.04	635
30.06	172.5	30.06	660
30.08	147.5	30.08	640
30.1	140	30.1	605
30.12	145	30.12	535
30.14	142.5	30.14	612.5
30.16	152.5	30.16	542.5
30.18	155	30.18	557.5
30.2	117.5	30.2	500
30.22	165	30.22	657.5
30.24	147.5	30.24	652.5
30.26	132.5	30.26	572.5
30.28	105	30.28	577.5
30.3	165	30.3	607.5
30.32	120	30.32	577.5
30.34	130	30.34	512.5
30.36	145	30.36	615
30.38	115	30.38	487.5
30.4	117.5	30.4	592.5
30.42	112.5	30.42	607.5
30.44	135	30.44	607.5
30.46	150	30.46	592.5
30.48	97.5	30.48	472.5
30.5	102.5	30.5	460
30.52	97.5	30.52	560
30.54	132.5	30.54	560
30.56	145	30.56	557.5
30.58	122.5	30.58	597.5
30.6	92.5	30.6	590
30.62	97.5	30.62	562.5
30.64	115	30.64	545
30.66	97.5	30.66	480
30.68	132.5	30.68	580
30.7	97.5	30.7	527.5
30.72	95	30.72	510
30.74	120	30.74	607.5
30.76	110	30.76	587.5
30.78	95	30.78	537.5
30.8	125	30.8	570
30.82	105	30.82	530
30.84	95	30.84	535
30.86	105	30.86	500
30.88	125	30.88	620
30.9	87.5	30.9	582.5
30.92	90	30.92	505
30.94	82.5	30.94	460
30.96	100	30.96	547.5
30.98	82.5	30.98	550
31	127.5	31	510
31.02	105	31.02	557.5
31.04	90	31.04	530
31.06	82.5	31.06	495
31.08	87.5	31.08	547.5
31.1	65	31.1	487.5
31.12	92.5	31.12	432.5
31.14	117.5	31.14	487.5
31.16	57.5	31.16	532.5
31.18	107.5	31.18	565
31.2	100	31.2	530
31.22	70	31.22	465
31.24	77.5	31.24	545
31.26	82.5	31.26	460
31.28	77.5	31.28	462.5
31.3	100	31.3	500
31.32	97.5	31.32	482.5
31.34	125	31.34	520
31.36	100	31.36	497.5
31.38	107.5	31.38	445
31.4	85	31.4	482.5
31.42	87.5	31.42	482.5
31.44	95	31.44	457.5
31.46	80	31.46	545
31.48	107.5	31.48	475
31.5	100	31.5	480
31.52	140	31.52	520
31.54	77.5	31.54	515
31.56	117.5	31.56	487.5
31.58	70	31.58	480
31.6	87.5	31.6	502.5
31.62	90	31.62	505
31.64	82.5	31.64	500
31.66	75	31.66	487.5
31.68	105	31.68	492.5
31.7	87.5	31.7	475
31.72	62.5	31.72	455
31.74	97.5	31.74	495
31.76	97.5	31.76	467.5
31.78	90	31.78	467.5
31.8	105	31.8	495
31.82	122.5	31.82	512.5
31.84	97.5	31.84	432.5
31.86	80	31.86	460
31.88	90	31.88	400
31.9	90	31.9	457.5
31.92	95	31.92	457.5
31.94	62.5	31.94	457.5
31.96	75	31.96	477.5
31.98	60	31.98	435
32	85	32	455
32.02	90	32.02	475
32.04	82.5	32.04	417.5
32.06	80	32.06	420
32.08	105	32.08	487.5
32.1	80	32.1	445
32.12	75	32.12	477.5
32.14	90	32.14	462.5
32.16	105	32.16	497.5
32.18	135	32.18	412.5
32.2	82.5	32.2	472.5
32.22	105	32.22	420
32.24	75	32.24	497.5
32.26	115	32.26	472.5
32.28	90	32.28	422.5
32.3	107.5	32.3	420
32.32	80	32.32	415
32.34	107.5	32.34	465
32.36	72.5	32.36	440
32.38	95	32.38	440
32.4	75	32.4	405
32.42	82.5	32.42	445
32.44	110	32.44	425
32.46	97.5	32.46	412.5
32.48	82.5	32.48	502.5
32.5	57.5	32.5	427.5
32.52	77.5	32.52	465
32.54	110	32.54	422.5
32.56	87.5	32.56	405
32.58	110	32.58	482.5
32.6	75	32.6	482.5
32.62	100	32.62	412.5
32.64	107.5	32.64	367.5
32.66	80	32.66	492.5
32.68	85	32.68	480
32.7	100	32.7	502.5
32.72	92.5	32.72	450
32.74	102.5	32.74	432.5
32.76	115	32.76	452.5
32.78	100	32.78	440
32.8	107.5	32.8	397.5
32.82	82.5	32.82	450
32.84	85	32.84	457.5
32.86	95	32.86	455
32.88	102.5	32.88	462.5
32.9	115	32.9	415
32.92	110	32.92	465
32.94	72.5	32.94	407.5
32.96	75	32.96	430
32.98	102.5	32.98	522.5
33	85	33	430
33.02	100	33.02	465
33.04	112.5	33.04	420
33.06	107.5	33.06	470
33.08	97.5	33.08	442.5
33.1	97.5	33.1	477.5
33.12	95	33.12	450
33.14	110	33.14	410
33.16	130	33.16	502.5
33.18	130	33.18	475
33.2	105	33.2	507.5
33.22	120	33.22	432.5
33.24	97.5	33.24	440
33.26	100	33.26	485
33.28	102.5	33.28	477.5
33.3	107.5	33.3	455
33.32	102.5	33.32	442.5
33.34	100	33.34	457.5
33.36	92.5	33.36	477.5
33.38	85	33.38	457.5
33.4	132.5	33.4	482.5
33.42	110	33.42	475
33.44	137.5	33.44	455
33.46	117.5	33.46	440
33.48	125	33.48	465
33.5	75	33.5	400
33.52	107.5	33.52	462.5
33.54	102.5	33.54	412.5
33.56	117.5	33.56	445
33.58	115	33.58	477.5
33.6	145	33.6	482.5
33.62	97.5	33.62	425
33.64	117.5	33.64	452.5
33.66	92.5	33.66	510
33.68	102.5	33.68	472.5
33.7	105	33.7	420
33.72	152.5	33.72	482.5
33.74	132.5	33.74	507.5
33.76	132.5	33.76	415
33.78	152.5	33.78	560
33.8	115	33.8	455
33.82	145	33.82	480
33.84	117.5	33.84	437.5
33.86	142.5	33.86	417.5
33.88	150	33.88	460
33.9	137.5	33.9	457.5
33.92	110	33.92	442.5
33.94	127.5	33.94	442.5
33.96	165	33.96	510
33.98	120	33.98	470
34	165	34	462.5
34.02	142.5	34.02	547.5
34.04	137.5	34.04	487.5
34.06	157.5	34.06	480
34.08	112.5	34.08	475
34.1	172.5	34.1	482.5
34.12	162.5	34.12	445
34.14	180	34.14	437.5
34.16	182.5	34.16	562.5
34.18	147.5	34.18	490
34.2	155	34.2	462.5
34.22	137.5	34.22	485
34.24	187.5	34.24	532.5
34.26	165	34.26	535
34.28	155	34.28	512.5
34.3	157.5	34.3	480
34.32	150	34.32	480
34.34	200	34.34	422.5
34.36	167.5	34.36	462.5
34.38	185	34.38	510
34.4	157.5	34.4	510
34.42	177.5	34.42	515
34.44	222.5	34.44	485
34.46	205	34.46	487.5
34.48	180	34.48	460
34.5	195	34.5	477.5
34.52	192.5	34.52	537.5
34.54	225	34.54	510
34.56	237.5	34.56	502.5
34.58	232.5	34.58	527.5
34.6	175	34.6	532.5
34.62	245	34.62	500
34.64	165	34.64	490
34.66	200	34.66	540
34.68	230	34.68	512.5
34.7	217.5	34.7	530
34.72	235	34.72	515
34.74	222.5	34.74	495
34.76	252.5	34.76	460
34.78	212.5	34.78	495
34.8	285	34.8	485
34.82	257.5	34.82	555
34.84	255	34.84	580
34.86	225	34.86	565
34.88	250	34.88	477.5
34.9	235	34.9	535
34.92	290	34.92	562.5
34.94	262.5	34.94	527.5
34.96	292.5	34.96	480
34.98	292.5	34.98	530
35	287.5	35	585
35.02	277.5	35.02	442.5
35.04	305	35.04	517.5
35.06	290	35.06	502.5
35.08	292.5	35.08	542.5
35.1	362.5	35.1	545
35.12	305	35.12	572.5
35.14	350	35.14	492.5
35.16	322.5	35.16	572.5
35.18	330	35.18	537.5
35.2	372.5	35.2	550
35.22	322.5	35.22	542.5
35.24	367.5	35.24	507.5
35.26	330	35.26	470
35.28	317.5	35.28	505
35.3	392.5	35.3	525
35.32	377.5	35.32	490
35.34	382.5	35.34	510
35.36	290	35.36	485
35.38	365	35.38	555
35.4	380	35.4	582.5
35.42	377.5	35.42	500
35.44	392.5	35.44	567.5
35.46	405	35.46	612.5
35.48	380	35.48	540
35.5	347.5	35.5	555
35.52	350	35.52	497.5
35.54	355	35.54	537.5
35.56	352.5	35.56	540
35.58	362.5	35.58	572.5
35.6	420	35.6	502.5
35.62	310	35.62	575
35.64	355	35.64	565
35.66	312.5	35.66	635
35.68	330	35.68	557.5
35.7	390	35.7	597.5
35.72	337.5	35.72	547.5
35.74	355	35.74	535
35.76	357.5	35.76	505
35.78	322.5	35.78	592.5
35.8	335	35.8	467.5
35.82	395	35.82	567.5
35.84	365	35.84	560
35.86	317.5	35.86	525
35.88	435	35.88	527.5
35.9	355	35.9	577.5
35.92	330	35.92	562.5
35.94	385	35.94	517.5
35.96	287.5	35.96	577.5
35.98	420	35.98	630
36	322.5	36	640
36.02	335	36.02	635
36.04	342.5	36.04	702.5
36.06	360	36.06	760
36.08	342.5	36.08	725
36.1	315	36.1	640
36.12	345	36.12	670
36.14	285	36.14	712.5
36.16	295	36.16	645
36.18	320	36.18	552.5
36.2	255	36.2	647.5
36.22	255	36.22	572.5
36.24	250	36.24	580
36.26	250	36.26	550
36.28	222.5	36.28	532.5
36.3	232.5	36.3	550
36.32	190	36.32	497.5
36.34	190	36.34	547.5
36.36	212.5	36.36	542.5
36.38	182.5	36.38	482.5
36.4	167.5	36.4	510
36.42	162.5	36.42	510
36.44	222.5	36.44	460
36.46	170	36.46	455
36.48	227.5	36.48	530
36.5	147.5	36.5	582.5
36.52	182.5	36.52	562.5
36.54	140	36.54	522.5
36.56	147.5	36.56	530
36.58	140	36.58	537.5
36.6	157.5	36.6	502.5
36.62	145	36.62	492.5
36.64	150	36.64	510
36.66	187.5	36.66	527.5
36.68	157.5	36.68	532.5
36.7	125	36.7	465
36.72	140	36.72	515
36.74	132.5	36.74	512.5
36.76	147.5	36.76	502.5
36.78	130	36.78	572.5
36.8	127.5	36.8	482.5
36.82	107.5	36.82	440
36.84	120	36.84	565
36.86	90	36.86	480
36.88	97.5	36.88	465
36.9	115	36.9	477.5
36.92	117.5	36.92	495
36.94	142.5	36.94	447.5
36.96	142.5	36.96	567.5
36.98	57.5	36.98	467.5
37	122.5	37	500
37.02	70	37.02	497.5
37.04	112.5	37.04	527.5
37.06	107.5	37.06	577.5
37.08	97.5	37.08	465
37.1	90	37.1	462.5
37.12	92.5	37.12	492.5
37.14	87.5	37.14	512.5
37.16	112.5	37.16	490
37.18	80	37.18	522.5
37.2	82.5	37.2	545
37.22	72.5	37.22	457.5
37.24	102.5	37.24	517.5
37.26	80	37.26	530
37.28	87.5	37.28	520
37.3	92.5	37.3	535
37.32	102.5	37.32	515
37.34	92.5	37.34	577.5
37.36	75	37.36	525
37.38	95	37.38	540
37.4	55	37.4	530
37.42	87.5	37.42	540
37.44	85	37.44	530
37.46	75	37.46	557.5
37.48	97.5	37.48	612.5
37.5	87.5	37.5	552.5
37.52	90	37.52	457.5
37.54	65	37.54	527.5
37.56	50	37.56	550
37.58	60	37.58	580
37.6	50	37.6	475
37.62	67.5	37.62	560
37.64	80	37.64	620
37.66	92.5	37.66	625
37.68	57.5	37.68	662.5
37.7	82.5	37.7	617.5
37.72	70	37.72	627.5
37.74	62.5	37.74	675
37.76	70	37.76	622.5
37.78	80	37.78	640
37.8	77.5	37.8	710
37.82	72.5	37.82	667.5
37.84	80	37.84	715
37.86	67.5	37.86	672.5
37.88	75	37.88	825
37.9	87.5	37.9	737.5
37.92	72.5	37.92	687.5
37.94	67.5	37.94	697.5
37.96	60	37.96	807.5
37.98	97.5	37.98	752.5
38	50	38	745
38.02	87.5	38.02	830
38.04	55	38.04	825
38.06	62.5	38.06	817.5
38.08	82.5	38.08	862.5
38.1	80	38.1	907.5
38.12	87.5	38.12	892.5
38.14	65	38.14	912.5
38.16	80	38.16	982.5
38.18	75	38.18	885
38.2	72.5	38.2	860
38.22	62.5	38.22	855
38.24	60	38.24	987.5
38.26	62.5	38.26	952.5
38.28	57.5	38.28	1000
38.3	60	38.3	1022.5
38.32	55	38.32	902.5
38.34	77.5	38.34	1002.5
38.36	67.5	38.36	1027.5
38.38	65	38.38	962.5
38.4	65	38.4	930
38.42	77.5	38.42	945
38.44	77.5	38.44	977.5
38.46	55	38.46	872.5
38.48	72.5	38.48	835
38.5	60	38.5	962.5
38.52	60	38.52	872.5
38.54	65	38.54	925
38.56	62.5	38.56	810
38.58	62.5	38.58	887.5
38.6	62.5	38.6	845
38.62	52.5	38.62	805
38.64	67.5	38.64	952.5
38.66	65	38.66	807.5
38.68	80	38.68	875
38.7	75	38.7	742.5
38.72	107.5	38.72	715
38.74	97.5	38.74	815
38.76	70	38.76	745
38.78	85	38.78	757.5
38.8	95	38.8	727.5
38.82	95	38.82	760
38.84	112.5	38.84	735
38.86	95	38.86	750
38.88	52.5	38.88	725
38.9	120	38.9	615
38.92	72.5	38.92	587.5
38.94	90	38.94	675
38.96	60	38.96	650
38.98	70	38.98	537.5
39	67.5	39	527.5
39.02	67.5	39.02	592.5
39.04	72.5	39.04	552.5
39.06	62.5	39.06	470
39.08	80	39.08	572.5
39.1	95	39.1	577.5
39.12	77.5	39.12	555
39.14	52.5	39.14	487.5
39.16	62.5	39.16	570
39.18	85	39.18	550
39.2	65	39.2	580
39.22	62.5	39.22	507.5
39.24	67.5	39.24	497.5
39.26	77.5	39.26	505
39.28	70	39.28	570
39.3	95	39.3	537.5
39.32	67.5	39.32	532.5
39.34	77.5	39.34	562.5
39.36	85	39.36	535
39.38	120	39.38	587.5
39.4	110	39.4	552.5
39.42	102.5	39.42	625
39.44	190	39.44	630
39.46	207.5	39.46	710
39.48	240	39.48	610
39.5	197.5	39.5	680
39.52	222.5	39.52	712.5
39.54	150	39.54	662.5
39.56	142.5	39.56	675
39.58	137.5	39.58	622.5
39.6	157.5	39.6	567.5
39.62	115	39.62	580
39.64	110	39.64	512.5
39.66	115	39.66	497.5
39.68	92.5	39.68	520
39.7	82.5	39.7	472.5
39.72	85	39.72	510
39.74	85	39.74	447.5
39.76	82.5	39.76	345
39.78	67.5	39.78	415
39.8	57.5	39.8	472.5
39.82	52.5	39.82	460
39.84	70	39.84	382.5
39.86	77.5	39.86	502.5
39.88	57.5	39.88	472.5
39.9	77.5	39.9	395
39.92	72.5	39.92	477.5
39.94	70	39.94	477.5
39.96	60	39.96	435
39.98	60	39.98	427.5
40	55	40	415
40.02	72.5	40.02	380
40.04	45	40.04	405
40.06	90	40.06	402.5
40.08	52.5	40.08	382.5
40.1	62.5	40.1	387.5
40.12	70	40.12	420
40.14	55	40.14	402.5
40.16	62.5	40.16	437.5
40.18	82.5	40.18	390
40.2	85	40.2	375
40.22	75	40.22	407.5
40.24	85	40.24	347.5
40.26	52.5	40.26	400
40.28	82.5	40.28	417.5
40.3	67.5	40.3	412.5
40.32	82.5	40.32	437.5
40.34	65	40.34	455
40.36	70	40.36	412.5
40.38	85	40.38	432.5
40.4	90	40.4	402.5
40.42	70	40.42	410
40.44	82.5	40.44	472.5
40.46	60	40.46	432.5
40.48	85	40.48	402.5
40.5	80	40.5	347.5
40.52	80	40.52	427.5
40.54	55	40.54	435
40.56	72.5	40.56	402.5
40.58	102.5	40.58	365
40.6	97.5	40.6	415
40.62	75	40.62	422.5
40.64	70	40.64	387.5
40.66	75	40.66	407.5
40.68	77.5	40.68	425
40.7	75	40.7	410
40.72	72.5	40.72	405
40.74	72.5	40.74	432.5
40.76	125	40.76	417.5
40.78	97.5	40.78	405
40.8	72.5	40.8	372.5
40.82	65	40.82	392.5
40.84	52.5	40.84	425
40.86	85	40.86	382.5
40.88	85	40.88	435
40.9	65	40.9	387.5
40.92	77.5	40.92	357.5
40.94	67.5	40.94	355
40.96	90	40.96	430
40.98	105	40.98	425
41	90	41	415
41.02	70	41.02	420
41.04	100	41.04	422.5
41.06	115	41.06	405
41.08	97.5	41.08	362.5
41.1	70	41.1	397.5
41.12	82.5	41.12	440
41.14	115	41.14	440
41.16	80	41.16	417.5
41.18	125	41.18	362.5
41.2	65	41.2	407.5
41.22	107.5	41.22	410
41.24	85	41.24	452.5
41.26	80	41.26	390
41.28	75	41.28	420
41.3	95	41.3	440
41.32	82.5	41.32	397.5
41.34	80	41.34	432.5
41.36	100	41.36	420
41.38	90	41.38	420
41.4	112.5	41.4	425
41.42	102.5	41.42	397.5
41.44	107.5	41.44	387.5
41.46	92.5	41.46	372.5
41.48	100	41.48	360
41.5	75	41.5	337.5
41.52	115	41.52	390
41.54	110	41.54	392.5
41.56	100	41.56	372.5
41.58	120	41.58	367.5
41.6	107.5	41.6	382.5
41.62	87.5	41.62	455
41.64	102.5	41.64	382.5
41.66	100	41.66	402.5
41.68	80	41.68	425
41.7	100	41.7	400
41.72	110	41.72	405
41.74	87.5	41.74	337.5
41.76	120	41.76	400
41.78	112.5	41.78	370
41.8	105	41.8	425
41.82	112.5	41.82	435
41.84	87.5	41.84	382.5
41.86	127.5	41.86	387.5
41.88	127.5	41.88	437.5
41.9	115	41.9	360
41.92	137.5	41.92	407.5
41.94	120	41.94	357.5
41.96	142.5	41.96	350
41.98	105	41.98	347.5
42	155	42	365
42.02	145	42.02	345
42.04	87.5	42.04	317.5
42.06	115	42.06	375
42.08	130	42.08	375
42.1	120	42.1	377.5
42.12	152.5	42.12	355
42.14	160	42.14	330
42.16	137.5	42.16	362.5
42.18	140	42.18	380
42.2	117.5	42.2	375
42.22	140	42.22	325
42.24	132.5	42.24	390
42.26	130	42.26	322.5
42.28	157.5	42.28	297.5
42.3	145	42.3	390
42.32	160	42.32	385
42.34	160	42.34	370
42.36	140	42.36	405
42.38	182.5	42.38	335
42.4	162.5	42.4	430
42.42	135	42.42	330
42.44	150	42.44	377.5
42.46	192.5	42.46	370
42.48	162.5	42.48	342.5
42.5	175	42.5	315
42.52	165	42.52	362.5
42.54	180	42.54	360
42.56	162.5	42.56	365
42.58	200	42.58	335
42.6	162.5	42.6	327.5
42.62	185	42.62	365
42.64	202.5	42.64	350
42.66	192.5	42.66	362.5
42.68	165	42.68	365
42.7	170	42.7	290
42.72	200	42.72	352.5
42.74	167.5	42.74	325
42.76	215	42.76	367.5
42.78	175	42.78	285
42.8	210	42.8	305
42.82	227.5	42.82	337.5
42.84	192.5	42.84	302.5
42.86	210	42.86	332.5
42.88	225	42.88	347.5
42.9	177.5	42.9	345
42.92	217.5	42.92	365
42.94	175	42.94	352.5
42.96	177.5	42.96	307.5
42.98	257.5	42.98	340
43	210	43	327.5
43.02	205	43.02	337.5
43.04	200	43.04	355
43.06	257.5	43.06	395
43.08	240	43.08	400
43.1	217.5	43.1	390
43.12	207.5	43.12	385
43.14	257.5	43.14	402.5
43.16	242.5	43.16	445
43.18	295	43.18	435
43.2	340	43.2	497.5
43.22	355	43.22	620
43.24	355	43.24	577.5
43.26	302.5	43.26	567.5
43.28	320	43.28	557.5
43.3	310	43.3	542.5
43.32	300	43.32	477.5
43.34	265	43.34	502.5
43.36	280	43.36	520
43.38	257.5	43.38	450
43.4	245	43.4	490
43.42	230	43.42	402.5
43.44	255	43.44	342.5
43.46	215	43.46	312.5
43.48	260	43.48	387.5
43.5	200	43.5	335
43.52	177.5	43.52	300
43.54	240	43.54	315
43.56	190	43.56	367.5
43.58	180	43.58	312.5
43.6	257.5	43.6	280
43.62	187.5	43.62	302.5
43.64	165	43.64	327.5
43.66	165	43.66	290
43.68	202.5	43.68	275
43.7	130	43.7	270
43.72	152.5	43.72	347.5
43.74	190	43.74	312.5
43.76	145	43.76	300
43.78	160	43.78	305
43.8	167.5	43.8	317.5
43.82	147.5	43.82	310
43.84	135	43.84	357.5
43.86	142.5	43.86	312.5
43.88	150	43.88	287.5
43.9	135	43.9	317.5
43.92	142.5	43.92	340
43.94	102.5	43.94	317.5
43.96	127.5	43.96	342.5
43.98	120	43.98	295
44	127.5	44	365
44.02	97.5	44.02	330
44.04	155	44.04	335
44.06	127.5	44.06	305
44.08	110	44.08	295
44.1	122.5	44.1	355
44.12	90	44.12	337.5
44.14	107.5	44.14	295
44.16	110	44.16	352.5
44.18	125	44.18	290
44.2	90	44.2	240
44.22	100	44.22	292.5
44.24	110	44.24	340
44.26	95	44.26	327.5
44.28	105	44.28	370
44.3	90	44.3	345
44.32	102.5	44.32	315
44.34	77.5	44.34	290
44.36	97.5	44.36	295
44.38	90	44.38	345
44.4	82.5	44.4	267.5
44.42	85	44.42	322.5
44.44	85	44.44	335
44.46	70	44.46	307.5
44.48	67.5	44.48	305
44.5	77.5	44.5	300
44.52	87.5	44.52	315
44.54	102.5	44.54	310
44.56	67.5	44.56	307.5
44.58	72.5	44.58	310
44.6	67.5	44.6	320
44.62	70	44.62	325
44.64	85	44.64	285
44.66	55	44.66	347.5
44.68	50	44.68	240
44.7	62.5	44.7	262.5
44.72	50	44.72	285
44.74	55	44.74	277.5
44.76	60	44.76	250
44.78	52.5	44.78	295
44.8	47.5	44.8	295
44.82	55	44.82	307.5
44.84	97.5	44.84	297.5
44.86	75	44.86	277.5
44.88	57.5	44.88	285
44.9	45	44.9	285
44.92	62.5	44.92	287.5
44.94	65	44.94	287.5
44.96	50	44.96	292.5
44.98	62.5	44.98	232.5
45	50	45	300
45.02	55	45.02	302.5
45.04	42.5	45.04	255
45.06	37.5	45.06	287.5
45.08	47.5	45.08	277.5
45.1	47.5	45.1	230
45.12	45	45.12	205
45.14	47.5	45.14	280
45.16	57.5	45.16	210
45.18	42.5	45.18	252.5
45.2	50	45.2	262.5
45.22	50	45.22	290
45.24	57.5	45.24	270
45.26	52.5	45.26	215
45.28	57.5	45.28	285
45.3	40	45.3	257.5
45.32	62.5	45.32	267.5
45.34	50	45.34	192.5
45.36	55	45.36	207.5
45.38	70	45.38	215
45.4	45	45.4	190
45.42	47.5	45.42	215
45.44	42.5	45.44	215
45.46	57.5	45.46	250
45.48	52.5	45.48	242.5
45.5	52.5	45.5	277.5
45.52	60	45.52	250
45.54	62.5	45.54	242.5
45.56	37.5	45.56	265
45.58	25	45.58	192.5
45.6	50	45.6	242.5
45.62	52.5	45.62	220
45.64	55	45.64	185
45.66	47.5	45.66	192.5
45.68	42.5	45.68	237.5
45.7	40	45.7	195
45.72	30	45.72	172.5
45.74	35	45.74	225
45.76	27.5	45.76	215
45.78	37.5	45.78	212.5
45.8	32.5	45.8	170
45.82	30	45.82	212.5
45.84	47.5	45.84	190
45.86	35	45.86	187.5
45.88	32.5	45.88	205
45.9	42.5	45.9	180
45.92	35	45.92	157.5
45.94	62.5	45.94	165
45.96	22.5	45.96	185
45.98	57.5	45.98	150
46	47.5	46	195
46.02	57.5	46.02	205
46.04	42.5	46.04	162.5
46.06	37.5	46.06	177.5
46.08	32.5	46.08	167.5
46.1	27.5	46.1	165
46.12	20	46.12	162.5
46.14	37.5	46.14	145
46.16	17.5	46.16	172.5
46.18	35	46.18	165
46.2	42.5	46.2	165
46.22	50	46.22	155
46.24	30	46.24	160
46.26	40	46.26	125
46.28	20	46.28	140
46.3	27.5	46.3	162.5
46.32	30	46.32	147.5
46.34	30	46.34	165
46.36	32.5	46.36	195
46.38	45	46.38	132.5
46.4	40	46.4	172.5
46.42	45	46.42	152.5
46.44	20	46.44	162.5
46.46	25	46.46	140
46.48	35	46.48	157.5
46.5	32.5	46.5	132.5
46.52	20	46.52	157.5
46.54	35	46.54	172.5
46.56	32.5	46.56	172.5
46.58	35	46.58	170
46.6	17.5	46.6	197.5
46.62	32.5	46.62	170
46.64	42.5	46.64	132.5
46.66	30	46.66	167.5
46.68	32.5	46.68	157.5
46.7	35	46.7	112.5
46.72	30	46.72	140
46.74	45	46.74	175
46.76	37.5	46.76	132.5
46.78	32.5	46.78	152.5
46.8	30	46.8	127.5
46.82	32.5	46.82	140
46.84	22.5	46.84	120
46.86	40	46.86	132.5
46.88	17.5	46.88	137.5
46.9	45	46.9	147.5
46.92	37.5	46.92	162.5
46.94	30	46.94	152.5
46.96	35	46.96	127.5
46.98	25	46.98	185
47	57.5	47	162.5
47.02	55	47.02	150
47.04	47.5	47.04	197.5
47.06	60	47.06	185
47.08	57.5	47.08	225
47.1	52.5	47.1	165
47.12	62.5	47.12	185
47.14	65	47.14	217.5
47.16	70	47.16	220
47.18	87.5	47.18	202.5
47.2	65	47.2	257.5
47.22	95	47.22	250
47.24	95	47.24	237.5
47.26	67.5	47.26	195
47.28	72.5	47.28	217.5
47.3	65	47.3	247.5
47.32	65	47.32	195
47.34	77.5	47.34	212.5
47.36	85	47.36	232.5
47.38	90	47.38	215
47.4	90	47.4	200
47.42	72.5	47.42	237.5
47.44	97.5	47.44	300
47.46	102.5	47.46	275
47.48	140	47.48	320
47.5	170	47.5	375
47.52	222.5	47.52	490
47.54	247.5	47.54	512.5
47.56	297.5	47.56	612.5
47.58	317.5	47.58	692.5
47.6	337.5	47.6	757.5
47.62	280	47.62	675
47.64	275	47.64	637.5
47.66	242.5	47.66	592.5
47.68	225	47.68	507.5
47.7	272.5	47.7	505
47.72	202.5	47.72	450
47.74	217.5	47.74	485
47.76	185	47.76	432.5
47.78	102.5	47.78	385
47.8	110	47.8	312.5
47.82	82.5	47.82	240
47.84	75	47.84	250
47.86	60	47.86	210
47.88	50	47.88	212.5
47.9	67.5	47.9	160
47.92	45	47.92	155
47.94	30	47.94	147.5
47.96	42.5	47.96	160
47.98	40	47.98	147.5
48	47.5	48	120
48.02	32.5	48.02	140
48.04	30	48.04	122.5
48.06	62.5	48.06	120
48.08	20	48.08	130
48.1	27.5	48.1	130
48.12	27.5	48.12	130
48.14	27.5	48.14	132.5
48.16	40	48.16	102.5
48.18	32.5	48.18	110
48.2	30	48.2	137.5
48.22	47.5	48.22	167.5
48.24	50	48.24	127.5
48.26	17.5	48.26	167.5
48.28	25	48.28	105
48.3	37.5	48.3	135
48.32	35	48.32	127.5
48.34	40	48.34	112.5
48.36	62.5	48.36	132.5
48.38	55	48.38	165
48.4	60	48.4	190
48.42	57.5	48.42	157.5
48.44	115	48.44	195
48.46	65	48.46	192.5
48.48	102.5	48.48	182.5
48.5	150	48.5	280
48.52	152.5	48.52	295
48.54	207.5	48.54	405
48.56	207.5	48.56	452.5
48.58	212.5	48.58	522.5
48.6	182.5	48.6	437.5
48.62	215	48.62	455
48.64	175	48.64	375
48.66	162.5	48.66	322.5
48.68	155	48.68	335
48.7	160	48.7	395
48.72	127.5	48.72	337.5
48.74	152.5	48.74	285
48.76	117.5	48.76	245
48.78	80	48.78	230
48.8	77.5	48.8	205
48.82	75	48.82	175
48.84	65	48.84	135
48.86	32.5	48.86	177.5
48.88	47.5	48.88	122.5
48.9	35	48.9	112.5
48.92	42.5	48.92	115
48.94	42.5	48.94	102.5
48.96	40	48.96	92.5
48.98	45	48.98	117.5
49	22.5	49	100
49.02	32.5	49.02	110
49.04	15	49.04	102.5
49.06	12.5	49.06	90
49.08	30	49.08	105
49.1	12.5	49.1	95
49.12	22.5	49.12	65
49.14	22.5	49.14	115
49.16	27.5	49.16	85
49.18	22.5	49.18	97.5
49.2	15	49.2	90
49.22	25	49.22	75
49.24	22.5	49.24	87.5
49.26	17.5	49.26	95
49.28	20	49.28	70
49.3	22.5	49.3	112.5
49.32	20	49.32	77.5
49.34	22.5	49.34	80
49.36	17.5	49.36	72.5
49.38	25	49.38	70
49.4	20	49.4	85
49.42	20	49.42	87.5
49.44	30	49.44	75
49.46	25	49.46	72.5
49.48	25	49.48	55
49.5	25	49.5	62.5
49.52	20	49.52	77.5
49.54	27.5	49.54	75
49.56	20	49.56	65
49.58	27.5	49.58	52.5
49.6	32.5	49.6	60
49.62	15	49.62	50
49.64	7.5	49.64	70
49.66	17.5	49.66	60
49.68	7.5	49.68	57.5
49.7	12.5	49.7	62.5
49.72	20	49.72	67.5
49.74	20	49.74	70
49.76	17.5	49.76	62.5
49.78	17.5	49.78	52.5
49.8	10	49.8	62.5
49.82	12.5	49.82	70
49.84	12.5	49.84	57.5
49.86	25	49.86	47.5
49.88	17.5	49.88	60
49.9	27.5	49.9	72.5
49.92	7.5	49.92	75
49.94	15	49.94	75
49.96	17.5	49.96	45
49.98	10	49.98	67.5
50	7.5	50	85
50.02	17.5	50.02	57.5
50.04	7.5	50.04	77.5
50.06	15	50.06	42.5
50.08	22.5	50.08	57.5
50.1	25	50.1	77.5
50.12	12.5	50.12	67.5
50.14	10	50.14	52.5
50.16	15	50.16	42.5
50.18	20	50.18	52.5
50.2	12.5	50.2	60
50.22	17.5	50.22	55
50.24	12.5	50.24	57.5
50.26	17.5	50.26	42.5
50.28	15	50.28	37.5
50.3	25	50.3	57.5
50.32	20	50.32	60
50.34	12.5	50.34	55
50.36	10	50.36	57.5
50.38	17.5	50.38	57.5
50.4	30	50.4	47.5
50.42	7.5	50.42	50
50.44	15	50.44	75
50.46	17.5	50.46	50
50.48	20	50.48	57.5
50.5	17.5	50.5	70
50.52	10	50.52	37.5
50.54	17.5	50.54	55
50.56	20	50.56	47.5
50.58	15	50.58	65
50.6	17.5	50.6	67.5
50.62	15	50.62	57.5
50.64	15	50.64	70
50.66	12.5	50.66	47.5
50.68	15	50.68	65
50.7	15	50.7	47.5
50.72	15	50.72	55
50.74	5	50.74	52.5
50.76	20	50.76	65
50.78	15	50.78	42.5
50.8	12.5	50.8	62.5
50.82	15	50.82	47.5
50.84	15	50.84	30
50.86	12.5	50.86	50
50.88	20	50.88	30
50.9	5	50.9	55
50.92	5	50.92	40
50.94	15	50.94	62.5
50.96	7.5	50.96	50
50.98	17.5	50.98	47.5
51	7.5	51	55
51.02	17.5	51.02	42.5
51.04	17.5	51.04	37.5
51.06	22.5	51.06	45
51.08	10	51.08	57.5
51.1	25	51.1	47.5
51.12	15	51.12	45
51.14	15	51.14	22.5
51.16	12.5	51.16	67.5
51.18	15	51.18	42.5
51.2	15	51.2	27.5
51.22	17.5	51.22	57.5
51.24	7.5	51.24	45
51.26	12.5	51.26	27.5
51.28	15	51.28	47.5
51.3	12.5	51.3	52.5
51.32	22.5	51.32	70
51.34	20	51.34	25
51.36	10	51.36	47.5
51.38	10	51.38	37.5
51.4	5	51.4	50
51.42	15	51.42	52.5
51.44	5	51.44	52.5
51.46	10	51.46	40
51.48	15	51.48	30
51.5	20	51.5	60
51.52	12.5	51.52	37.5
51.54	12.5	51.54	32.5
51.56	17.5	51.56	47.5
51.58	12.5	51.58	35
51.6	10	51.6	50
51.62	15	51.62	35
51.64	25	51.64	50
51.66	12.5	51.66	50
51.68	2.5	51.68	30
51.7	7.5	51.7	32.5
51.72	10	51.72	30
51.74	2.5	51.74	30
51.76	5	51.76	52.5
51.78	10	51.78	50
51.8	20	51.8	67.5
51.82	5	51.82	47.5
51.84	12.5	51.84	40
51.86	17.5	51.86	52.5
51.88	27.5	51.88	47.5
51.9	15	51.9	40
51.92	17.5	51.92	50
51.94	12.5	51.94	25
51.96	17.5	51.96	40
51.98	17.5	51.98	42.5
52	12.5	52	57.5
52.02	17.5	52.02	42.5
52.04	15	52.04	25
52.06	12.5	52.06	50
52.08	20	52.08	52.5
52.1	15	52.1	52.5
52.12	17.5	52.12	35
52.14	12.5	52.14	50
52.16	5	52.16	40
52.18	17.5	52.18	40
52.2	15	52.2	30
52.22	5	52.22	27.5
52.24	5	52.24	37.5
52.26	10	52.26	30
52.28	7.5	52.28	35
52.3	12.5	52.3	35
52.32	20	52.32	35
52.34	5	52.34	50
52.36	17.5	52.36	60
52.38	10	52.38	40
52.4	12.5	52.4	42.5
52.42	15	52.42	35
52.44	2.5	52.44	72.5
52.46	17.5	52.46	62.5
52.48	15	52.48	37.5
52.5	10	52.5	30
52.52	22.5	52.52	50
52.54	5	52.54	47.5
52.56	12.5	52.56	50
52.58	12.5	52.58	40
52.6	7.5	52.6	40
52.62	17.5	52.62	75
52.64	5	52.64	57.5
52.66	10	52.66	57.5
52.68	17.5	52.68	47.5
52.7	15	52.7	40
52.72	25	52.72	50
52.74	10	52.74	42.5
52.76	17.5	52.76	35
52.78	22.5	52.78	65
52.8	10	52.8	35
52.82	12.5	52.82	25
52.84	12.5	52.84	35
52.86	12.5	52.86	50
52.88	5	52.88	42.5
52.9	10	52.9	57.5
52.92	12.5	52.92	50
52.94	10	52.94	42.5
52.96	10	52.96	40
52.98	10	52.98	42.5
53	22.5	53	40
53.02	10	53.02	42.5
53.04	7.5	53.04	42.5
53.06	20	53.06	42.5
53.08	15	53.08	35
53.1	15	53.1	45
53.12	15	53.12	37.5
53.14	20	53.14	42.5
53.16	7.5	53.16	22.5
53.18	17.5	53.18	72.5
53.2	12.5	53.2	52.5
53.22	5	53.22	35
53.24	15	53.24	55
53.26	20	53.26	32.5
53.28	7.5	53.28	40
53.3	7.5	53.3	45
53.32	10	53.32	57.5
53.34	12.5	53.34	32.5
53.36	10	53.36	40
53.38	5	53.38	42.5
53.4	15	53.4	65
53.42	15	53.42	45
53.44	15	53.44	55
53.46	17.5	53.46	45
53.48	20	53.48	50
53.5	12.5	53.5	67.5
53.52	22.5	53.52	50
53.54	10	53.54	52.5
53.56	7.5	53.56	27.5
53.58	12.5	53.58	47.5
53.6	10	53.6	57.5
53.62	7.5	53.62	55
53.64	7.5	53.64	45
53.66	15	53.66	55
53.68	5	53.68	47.5
53.7	12.5	53.7	42.5
53.72	10	53.72	45
53.74	17.5	53.74	30
53.76	5	53.76	47.5
53.78	7.5	53.78	40
53.8	2.5	53.8	55
53.82	12.5	53.82	42.5
53.84	25	53.84	45
53.86	12.5	53.86	57.5
53.88	12.5	53.88	62.5
53.9	15	53.9	52.5
53.92	10	53.92	47.5
53.94	17.5	53.94	75
53.96	25	53.96	42.5
53.98	12.5	53.98	70
54	22.5	54	45
54.02	30	54.02	55
54.04	22.5	54.04	57.5
54.06	17.5	54.06	47.5
54.08	17.5	54.08	32.5
54.1	22.5	54.1	52.5
54.12	25	54.12	62.5
54.14	17.5	54.14	55
54.16	12.5	54.16	27.5
54.18	22.5	54.18	42.5
54.2	20	54.2	52.5
54.22	5	54.22	55
54.24	17.5	54.24	52.5
54.26	15	54.26	30
54.28	22.5	54.28	50
54.3	12.5	54.3	52.5
54.32	27.5	54.32	45
54.34	30	54.34	50
54.36	5	54.36	65
54.38	15	54.38	47.5
54.4	15	54.4	57.5
54.42	25	54.42	47.5
54.44	20	54.44	55
54.46	30	54.46	52.5
54.48	7.5	54.48	52.5
54.5	12.5	54.5	47.5
54.52	17.5	54.52	47.5
54.54	15	54.54	80
54.56	2.5	54.56	72.5
54.58	12.5	54.58	40
54.6	22.5	54.6	80
54.62	27.5	54.62	52.5
54.64	12.5	54.64	45
54.66	12.5	54.66	55
54.68	10	54.68	32.5
54.7	15	54.7	37.5
54.72	25	54.72	72.5
54.74	27.5	54.74	72.5
54.76	7.5	54.76	62.5
54.78	22.5	54.78	57.5
54.8	12.5	54.8	62.5
54.82	12.5	54.82	47.5
54.84	12.5	54.84	60
54.86	20	54.86	80
54.88	17.5	54.88	45
54.9	12.5	54.9	67.5
54.92	12.5	54.92	52.5
54.94	17.5	54.94	50
54.96	20	54.96	72.5
54.98	15	54.98	60
55	10	55	50
55.02	22.5	55.02	35
55.04	17.5	55.04	55
55.06	5	55.06	37.5
55.08	15	55.08	72.5
55.1	17.5	55.1	72.5
55.12	15	55.12	45
55.14	15	55.14	52.5
55.16	7.5	55.16	45
55.18	15	55.18	42.5
55.2	17.5	55.2	55
55.22	25	55.22	47.5
55.24	7.5	55.24	50
55.26	17.5	55.26	65
55.28	27.5	55.28	80
55.3	15	55.3	57.5
55.32	25	55.32	55
55.34	7.5	55.34	60
55.36	12.5	55.36	85
55.38	22.5	55.38	42.5
55.4	10	55.4	52.5
55.42	25	55.42	67.5
55.44	10	55.44	65
55.46	12.5	55.46	37.5
55.48	12.5	55.48	55
55.5	7.5	55.5	67.5
55.52	7.5	55.52	37.5
55.54	17.5	55.54	37.5
55.56	25	55.56	47.5
55.58	25	55.58	65
55.6	10	55.6	62.5
55.62	22.5	55.62	55
55.64	20	55.64	67.5
55.66	27.5	55.66	35
55.68	15	55.68	47.5
55.7	17.5	55.7	70
55.72	17.5	55.72	62.5
55.74	15	55.74	55
55.76	22.5	55.76	35
55.78	17.5	55.78	32.5
55.8	27.5	55.8	62.5
55.82	15	55.82	57.5
55.84	20	55.84	52.5
55.86	22.5	55.86	57.5
55.88	7.5	55.88	70
55.9	25	55.9	72.5
55.92	7.5	55.92	50
55.94	12.5	55.94	30
55.96	12.5	55.96	40
55.98	12.5	55.98	57.5
56	15	56	50
56.02	20	56.02	57.5
56.04	22.5	56.04	50
56.06	12.5	56.06	50
56.08	22.5	56.08	62.5
56.1	25	56.1	65
56.12	7.5	56.12	35
56.14	20	56.14	55
56.16	7.5	56.16	70
56.18	15	56.18	55
56.2	5	56.2	55
56.22	20	56.22	57.5
56.24	20	56.24	57.5
56.26	17.5	56.26	60
56.28	12.5	56.28	62.5
56.3	22.5	56.3	67.5
56.32	17.5	56.32	67.5
56.34	17.5	56.34	60
56.36	12.5	56.36	45
56.38	15	56.38	55
56.4	12.5	56.4	70
56.42	27.5	56.42	47.5
56.44	15	56.44	77.5
56.46	30	56.46	80
56.48	27.5	56.48	70
56.5	15	56.5	57.5
56.52	25	56.52	90
56.54	27.5	56.54	82.5
56.56	17.5	56.56	102.5
56.58	35	56.58	97.5
56.6	47.5	56.6	85
56.62	47.5	56.62	100
56.64	52.5	56.64	152.5
56.66	45	56.66	127.5
56.68	47.5	56.68	122.5
56.7	37.5	56.7	147.5
56.72	37.5	56.72	70
56.74	22.5	56.74	87.5
56.76	40	56.76	95
56.78	47.5	56.78	110
56.8	40	56.8	102.5
56.82	32.5	56.82	72.5
56.84	27.5	56.84	82.5
56.86	27.5	56.86	82.5
56.88	30	56.88	80
56.9	25	56.9	92.5
56.92	20	56.92	57.5
56.94	25	56.94	72.5
56.96	32.5	56.96	72.5
56.98	25	56.98	75
57	20	57	50
57.02	10	57.02	100
57.04	17.5	57.04	72.5
57.06	2.5	57.06	60
57.08	20	57.08	72.5
57.1	20	57.1	85
57.12	12.5	57.12	47.5
57.14	15	57.14	65
57.16	22.5	57.16	72.5
57.18	17.5	57.18	52.5
57.2	17.5	57.2	67.5
57.22	17.5	57.22	75
57.24	22.5	57.24	50
57.26	27.5	57.26	75
57.28	22.5	57.28	92.5
57.3	17.5	57.3	75
57.32	45	57.32	70
57.34	35	57.34	75
57.36	27.5	57.36	92.5
57.38	55	57.38	120
57.4	62.5	57.4	130
57.42	62.5	57.42	147.5
57.44	90	57.44	177.5
57.46	117.5	57.46	157.5
57.48	100	57.48	242.5
57.5	97.5	57.5	210
57.52	72.5	57.52	197.5
57.54	110	57.54	180
57.56	55	57.56	170
57.58	75	57.58	197.5
57.6	97.5	57.6	152.5
57.62	82.5	57.62	192.5
57.64	77.5	57.64	142.5
57.66	50	57.66	145
57.68	55	57.68	130
57.7	42.5	57.7	125
57.72	32.5	57.72	90
57.74	32.5	57.74	85
57.76	32.5	57.76	105
57.78	20	57.78	82.5
57.8	37.5	57.8	85
57.82	25	57.82	77.5
57.84	17.5	57.84	70
57.86	20	57.86	72.5
57.88	22.5	57.88	65
57.9	20	57.9	47.5
57.92	35	57.92	82.5
57.94	25	57.94	85
[truncated: 103 more rows]

## Sheet: Fig 3a
KCl Concentration (M)	Conductance (S)	Standard deviation of conductance
1	0.000579505	0.000203696
0.1	0.000120293	2.91109e-05
0.01	4.11973e-05	4.38866e-06
0.001	1.02801e-05	1.3534e-07
0.0001	1.42772e-06	5.63988e-08
1e-05	9.43133e-07	3.67627e-07
1e-06	8.70461e-07	3.88061e-08

## Sheet: Fig 4
Fig. 4b				Fig. 4c			Fig. 4d							Fig. 4e				Fig. 4f			Fig. 4g			Fig. 4h
z-coordinates (Å)	Temperature (K)	Standard deviation of temperature		Density of water (g mL-1)	y coordinates (Å)		Ti		C		Terminal groups (O, OH, F)				Hot	Cold		y-coordinates (Å)	Net mass flux (10-27 g ps-1 Å-2)		y-coordinates (Å)	Enthalpy change (108 J m-3)			Hot reservoir		Cold reservoir
6.09949	299.667	9.66355		0.125	0		y-coordinates (Å)	Averaged atomic charge (e)	y-coordinates (Å)	Averaged atomic charge (e)	y-coordinates (Å)	Averaged atomic charge (e)		Time (ns)	Δnwater	Δnwater		0	-1.81528		0	0.19601		Time (ns)	Amount of K+ (%)	Stadard deviation	Amount of K+ (%)	Stadard deviation
12.199	300.491	7.48732		0.375	0		-10.8687	1.49375	-9.7586	-1.21038	-12.1106	-0.636		0	0	0		0.54961	-0.59532		0.5	-0.00963		0	100	0	100	0
18.2985	300.304	7.08441		0.625	0		-8.51818	0.69825	-7.2329	-1.207	-5.00008	-0.62513		0.05	5	3		1.09922	-0.61071		1	-0.51277		2	103.125	1.87014	94	0.83666
24.398	300.859	7.44936		0.875	0		-6.06332	1.4875	7.35209	-1.21013	4.99992	-0.63613		0.1	1	18		1.64883	2.78111		1.5	-1.58082		4	106.25	1.25565	93.75	0.71472
30.4975	302.593	7.29443		1.125	0		6.19659	1.49325	9.90153	-1.20725	12.1106	-0.62538		0.15	3	0		2.19844	5.34547		2	-1.20894		6	111.125	1.68433	92.5	0.83666
36.5969	303.514	7.36513		1.375	0		8.59235	0.69588						0.2	2	7		2.74805	0.02848		2.5	0.50692		8	107.175	1.8911	90.725	0.42448
42.6964	303.917	7.02807		1.625	0		11.0471	1.4885						0.25	4	1		3.29766	0.10018		3	-0.36838		10	111.125	1.14511	88.75	0.54772
48.7959	313.244	8.59297		1.875	0									0.3	2	7		3.84727	-6.67902e-06		3.5	-0.11013
54.8954	311.917	14.0704		2.125	0									0.35	6	4		4.39688	0		4	0.25923
60.9949	319.047	14.4178		2.375	0									0.4	9	6		4.94649	0
67.0944	322.366	14.0052		2.625	0									0.45	15	0		5.4961	0
73.1939	331.419	15.3654		2.875	0									0.5	19	4		6.04571	0
79.2934	336.086	14.7614		3.125	0									0.55	16	2
85.3929	339.035	15.2678		3.375	0									0.6	9	-2
91.4924	351.035	9.10847		3.625	0									0.65	7	0
97.5919	349.715	8.51914		3.875	0									0.7	10	7
103.691	350.805	8.44762		4.125	0									0.75	7	-5
109.791	352.439	8.65404		4.375	0									0.8	11	-9
115.89	353.917	8.57575		4.625	0									0.85	12	-10
121.99	354.568	9.3151		4.875	0									0.9	13	-9
128.089	353.995	8.67447		5.125	0									0.95	18	-8
134.189	353.456	10.759		5.375	0									1	10	-5
				5.625	0									1.05	3	-5
				5.875	0									1.1	17	-4
				6.125	0									1.15	15	0
				6.375	0									1.2	16	-2
				6.625	0									1.25	8	-5
				6.875	0									1.3	5	-6
				7.125	0									1.35	1	0
				7.375	0									1.4	8	-7
				7.625	0									1.45	9	-7
				7.875	0									1.5	3	-8
				8.125	0									1.55	8	-13
				8.375	0									1.6	20	-2
				8.625	0									1.65	4	-3
				8.875	0									1.7	5	-13
				9.125	0									1.75	16	-6
				9.375	0									1.8	14	-7
				9.625	1.27043e-05									1.85	15	3
				9.875	0.00424									1.9	15	-3
				10.125	0.05312									1.95	13	-8
				10.375	0.08046									2	4	-2
				10.625	0.07926									2.05	4	4
				10.875	0.62798									2.1	2	7
				11.125	2.83371									2.15	7	0
				11.375	2.87049									2.2	15	6
				11.625	1.24797									2.25	15	6
				11.875	0.75155									2.3	9	11
				12.125	0.5622									2.35	-13	5
				12.375	0.52427									2.4	-3	-4
				12.625	0.57195									2.45	6	5
				12.875	0.6862									2.5	10	9
				13.125	0.80141									2.55	27	-20
				13.375	0.89478									2.6	31	-5
				13.625	0.90454									2.65	20	-2
				13.875	0.89025									2.7	17	-12
				14.125	0.77418									2.75	23	-12
				14.375	0.67321									2.8	32	-11
				14.625	0.61162									2.85	26	-9
				14.875	0.61659									2.9	31	-18
				15.125	0.72871									2.95	18	-18
				15.375	1.03971									3	26	-18
				15.625	1.94738									3.05	23	-30
				15.875	2.94951									3.1	21	-21
				16.125	1.05639									3.15	23	-22
				16.375	0.12662									3.2	19	-33
				16.625	0.08141									3.25	14	-27
				16.875	0.06943									3.3	18	-18
				17.125	0.0133									3.35	20	-23
				17.375	0.000152452									3.4	23	-17
				17.625	0									3.45	22	-11
				17.875	0									3.5	31	-16
				18.125	0									3.55	28	-12
				18.375	0									3.6	26	-14
				18.625	0									3.65	42	-9
				18.875	0									3.7	35	-6
				19.125	0									3.75	33	-10
				19.375	0									3.8	42	-13
				19.625	0									3.85	24	-25
				19.875	0									3.9	38	-24
				20.125	0									3.95	34	-28
				20.375	0									4	45	-25
				20.625	0									4.05	45	-29
				20.875	0									4.1	52	-30
				21.125	0									4.15	53	-36
				21.375	0									4.2	44	-28
				21.625	0									4.25	47	-25
				21.875	0									4.3	48	-38
				22.125	0									4.35	50	-38
				22.375	0									4.4	53	-42
				22.625	0									4.45	53	-36
				22.875	0									4.5	47	-45
				23.125	0									4.55	40	-45
				23.375	0									4.6	43	-43
				23.625	0									4.65	53	-36
				23.875	0									4.7	54	-42
				24.125	0									4.75	38	-36
				24.375	0									4.8	52	-35
				24.625	0									4.85	43	-37
				24.875	0									4.9	47	-39
				25.125	0									4.95	53	-36
				25.375	0									5	38	-35
				25.625	0									5.05	52	-29
				25.875	0									5.1	41	-34
				26.125	0									5.15	36	-38
				26.375	0									5.2	32	-31
				26.625	0									5.25	37	-28
				26.875	0									5.3	30	-33
				27.125	0									5.35	37	-27
				27.375	0									5.4	38	-14
														5.45	29	-18
														5.5	36	-25
														5.55	36	-34
														5.6	39	-32
														5.65	44	-35
														5.7	50	-33
														5.75	51	-34
														5.8	67	-30
														5.85	62	-41
														5.9	44	-38
														5.95	53	-45
														6	56	-41
														6.05	42	-38
														6.1	51	-39
														6.15	52	-43
														6.2	57	-32
														6.25	52	-32
														6.3	44	-42
														6.35	42	-52
														6.4	50	-36
														6.45	41	-45
														6.5	36	-40
														6.55	49	-40
														6.6	41	-36
														6.65	33	-36
														6.7	38	-29
														6.75	38	-23
														6.8	48	-21
														6.85	30	-30
														6.9	35	-20
														6.95	43	-24
														7	46	-24
														7.05	35	-37
														7.1	40	-34
														7.15	31	-29
														7.2	28	-27
														7.25	38	-20
														7.3	54	-22
														7.35	39	-30
														7.4	47	-23
														7.45	43	-23
														7.5	49	-38
														7.55	32	-38
														7.6	34	-40
														7.65	34	-43
														7.7	38	-34
														7.75	32	-26
														7.8	46	-43
														7.85	61	-44
														7.9	60	-41
														7.95	68	-40
														8	63	-35
														8.05	52	-26
														8.1	47	-25
														8.15	54	-30
														8.2	38	-26
														8.25	39	-27
														8.3	33	-28
														8.35	40	-25
														8.4	33	-44
														8.45	17	-38
														8.5	49	-36
														8.55	44	-31
														8.6	38	-35
														8.65	40	-32
														8.7	34	-37
														8.75	43	-21
														8.8	37	-34
														8.85	48	-26
														8.9	48	-39
														8.95	57	-45
														9	57	-50
														9.05	66	-56
														9.1	57	-48
														9.15	52	-41
														9.2	58	-44
														9.25	65	-50
														9.3	57	-47
														9.35	52	-49
														9.4	61	-43
														9.45	54	-48
														9.5	53	-46
														9.55	72	-38
														9.6	70	-51
														9.65	57	-42
														9.7	52	-44
														9.75	65	-44
														9.8	52	-39
														9.85	55	-44
														9.9	56	-50
														9.95	62	-50
														10	72	-53

## Sheet: Fig 5
Fig. 5b			Fig. 5c			Fig. 5d			Fig. 5e					Fig. 5f						Fig. 5h				Fig. 5i
time (s)	Current (nA)		time (s)	Current (nA)		time (s)	Current (nA)		Time (min)	Temperature (°C)	Time (min)	Current (nA)		Ionic current			Linear fitting			Bending cycles (#)	ΔI/I0	Standard deviation		Time (min)	Current (nA)
2.88487e-05	-0.55953		2.88487e-05	0.11433		2.88487e-05	0.18971		0	18.06	4.49022e-07	-0.05927		Light intensity (mW cm-2)	Ionic current (nA)	Standard deviation	Light intensity (mW cm-2)	Ionic current (nA)		0	0	0		0.0106	50.069
0.01737	-0.50265		0.01737	0.09922		0.01737	0.17538		0.5	18.34	0.000287052	-0.07023		157.561	40.6887	1.03633	9.34679	0.9335		10	-0.02707	0.155		0.0127	50.3131
0.03466	-0.52482		0.03466	0.0844		0.03466	0.17737		1	51.6	0.000573266	-0.06178		136.936	33.9133	1.69769	9.49516	0.96874		20	-0.03551	0.06837		0.01481	50.5058
0.05197	-0.46286		0.05197	0.09735		0.05197	0.16553		1.5	54.7	0.000859606	-0.06101		115.202	26.3913	1.28772	9.64352	1.00399		40	-0.1078	0.13308		0.01692	50.6071
0.06928	-0.48511		0.06928	0.07557		0.06928	0.17382		2	56.8	0.00115	-0.06296		91.6073	19.8427	0.86133	9.79188	1.03924		60	-0.12337	0.09752		0.01902	50.6085
0.08661	-0.42361		0.08661	0.0941		0.08661	0.15779		2.5	57.8	0.00143	-0.06142		69.0024	13.751	0.34646	9.94025	1.07449		80	-0.00525	0.13159		0.02113	50.536
0.10391	-0.44962		0.10391	0.08592		0.10391	0.17162		3	58.6	0.00172	-0.06204		41.3698	8.106	0.72704	10.0886	1.10973		100	-0.07736	0.16198		0.02324	50.4405
0.1212	-0.38727		0.1212	0.10226		0.1212	0.15439		3.5	28	0.00201	-0.05837		19.042	3.39267	0.54318	10.237	1.14498						0.02534	50.3786
0.13849	-0.41268		0.13849	0.08147		0.13849	0.17689		4	24.1	0.00229	-0.06371		9.34679	0.98933	0.08871	10.3853	1.18023						0.02745	50.3917
0.15578	-0.35455		0.15578	0.10639		0.15578	0.16244		4.5	22.1	0.00258	-0.06924					10.5337	1.21547						0.02956	50.4913
0.17308	-0.36922		0.17308	0.06135		0.17308	0.18962		5	21.3	0.00286	-0.09424					10.6821	1.25072						0.03166	50.6552
0.19038	-0.32293		0.19038	0.08386		0.19038	0.18883		5.5	21	0.00315	-0.08451					10.8304	1.28597						0.03377	50.8361
0.20768	-0.33219		0.20768	0.04523		0.20768	0.20012		6	20.7	0.00344	-0.10909					10.9788	1.32121						0.03588	50.9805
0.22499	-0.29616		0.22499	0.07796		0.22499	0.18955				0.00372	-0.11402					11.1272	1.35646						0.03798	51.0483
0.24229	-0.30136		0.24229	0.04513		0.24229	0.20076				0.00401	-0.1106					11.2755	1.39171						0.04009	51.0285
0.25959	-0.27161		0.25959	0.06141		0.25959	0.18633				0.0043	-0.12124					11.4239	1.42695						0.0422	50.9431
0.27688	-0.27227		0.27688	0.03533		0.27688	0.20218				0.00458	-0.12957					11.5722	1.4622						0.0443	50.8386
0.29419	-0.24205		0.29419	0.04019		0.29419	0.19392				0.00487	-0.13433					11.7206	1.49745						0.04641	50.7689
0.3115	-0.24816		0.3115	0.04196		0.3115	0.19955				0.00516	-0.14167					11.869	1.53269						0.04852	50.7744
0.32879	-0.21153		0.32879	0.06269		0.32879	0.20051				0.00544	-0.11958					12.0173	1.56794						0.05062	50.8667
0.34608	-0.21753		0.34608	0.0283		0.34608	0.1989				0.00573	-0.14482					12.1657	1.60319						0.05273	51.0237
0.36342	-0.19203		0.36342	0.04159		0.36342	0.18656				0.00601	-0.12935					12.314	1.63844						0.05484	51.1978
0.3807	-0.19338		0.3807	0.00929		0.3807	0.18496				0.0063	-0.16394					12.4624	1.67368						0.05694	51.3325
0.398	-0.15364		0.398	0.03306		0.398	0.17826				0.00659	-0.16202					12.6108	1.70893						0.05905	51.3841
0.41529	-0.17177		0.41529	0.01792		0.41529	0.16786				0.00687	-0.18743					12.7591	1.74418						0.06116	51.3374
0.4326	-0.11954		0.4326	0.03562		0.4326	0.17639				0.00716	-0.18638					12.9075	1.77942						0.06326	51.2121
0.4499	-0.14499		0.4499	0.03002		0.4499	0.17057				0.00745	-0.19991					13.0559	1.81467						0.06537	51.0561
0.46721	-0.097		0.46721	0.06175		0.46721	0.1782				0.00773	-0.22054					13.2042	1.84992						0.06748	50.9291
0.48449	-0.11181		0.48449	0.02465		0.48449	0.16439				0.00802	-0.24969					13.3526	1.88516						0.06958	50.8814
0.5018	-0.06878		0.5018	0.06366		0.5018	0.17683				0.00831	-0.25124					13.501	1.92041						0.07169	50.9369
0.51909	-0.08629		0.51909	0.02897		0.51909	0.16628				0.00859	-0.2616					13.6493	1.95566						0.0738	51.0846
0.53641	-0.05013		0.53641	0.07214		0.53641	0.17723				0.00888	-0.24163					13.7977	1.9909						0.0759	51.2833
0.55371	-0.06006		0.55371	0.0229		0.55371	0.17667				0.00916	-0.23996					13.946	2.02615						0.07801	51.4757
0.57101	-0.02726		0.57101	0.05408		0.57101	0.17398				0.00945	-0.22389					14.0944	2.0614						0.08012	51.6088
0.58831	-0.03462		0.58831	0.03195		0.58831	0.17906				0.00974	-0.20933					14.2428	2.09664						0.08222	51.6507
0.60563	-0.00391		0.60563	0.05333		0.60563	0.17024				0.01002	-0.20692					14.3911	2.13189						0.08433	51.6008
0.62292	-0.00501		0.62292	0.02465		0.62292	0.16406				0.01031	-0.19424					14.5395	2.16714						0.08644	51.4874
0.64022	0.02337		0.64022	0.04402		0.64022	0.15915				0.0106	-0.18187					14.6879	2.20239						0.08854	51.3566
0.6575	0.01943		0.6575	0.04366		0.6575	0.14979				0.01088	-0.17691					14.8362	2.23763						0.09065	51.2554
0.6748	0.04266		0.6748	0.06073		0.6748	0.16274				0.01117	-0.16523					14.9846	2.27288						0.09276	51.2155
0.69208	0.03734		0.69208	0.03777		0.69208	0.15793				0.01145	-0.1565					15.1329	2.30813						0.09486	51.2441
0.70936	0.05633		0.70936	0.05724		0.70936	0.16725				0.01174	-0.14064					15.2813	2.34337						0.09697	51.3241
0.72667	0.06043		0.72667	0.05342		0.72667	0.1422				0.01203	-0.14961					15.4297	2.37862						0.09908	51.4233
0.74399	0.0684		0.74399	0.08117		0.74399	0.16265				0.01231	-0.1366					15.578	2.41387						0.10118	51.5071
0.76128	0.07849		0.76128	0.07644		0.76128	0.15372				0.0126	-0.09911					15.7264	2.44911						0.10329	51.5521
0.77858	0.08751		0.77858	0.08828		0.77858	0.15849				0.01289	-0.12456					15.8748	2.48436						0.1054	51.5529
0.79587	0.09451		0.79587	0.09453		0.79587	0.14808				0.01317	-0.1111					16.0231	2.51961						0.1075	51.5217
0.81316	0.10774		0.81316	0.12098		0.81316	0.1642				0.01346	-0.10626					16.1715	2.55485						0.10961	51.4807
0.83046	0.11873		0.83046	0.11454		0.83046	0.14929				0.01375	-0.11149					16.3198	2.5901						0.11172	51.4519
0.84776	0.11983		0.84776	0.11111		0.84776	0.16507				0.01403	-0.12196					16.4682	2.62535						0.11382	51.4469
0.86509	0.13806		0.86509	0.10541		0.86509	0.15173				0.01432	-0.10973					16.6166	2.6606						0.11593	51.4636
0.88239	0.13736		0.88239	0.08568		0.88239	0.17625				0.0146	-0.12748					16.7649	2.69584						0.11804	51.4884
0.89973	0.1625		0.89973	0.08541		0.89973	0.16879				0.01489	-0.12057					16.9133	2.73109						0.12014	51.5041
0.91704	0.16327		0.91704	0.07487		0.91704	0.18876				0.01518	-0.12575					17.0617	2.76634						0.12225	51.4994
0.93433	0.17883		0.93433	0.08628		0.93433	0.18746				0.01546	-0.11882					17.21	2.80158						0.12436	51.4753
0.95163	0.1763		0.95163	0.08451		0.95163	0.20214				0.01575	-0.1365					17.3584	2.83683						0.12646	51.4459
0.96892	0.20213		0.96892	0.102		0.96892	0.19366				0.01604	-0.11795					17.5068	2.87208						0.12857	51.4321
0.98624	0.19629		0.98624	0.10463		0.98624	0.20049				0.01632	-0.12545					17.6551	2.90732						0.13068	51.4523
1.00354	0.22006		1.00354	0.12598		1.00354	0.18474				0.01661	-0.11678					17.8035	2.94257						0.13278	51.512
1.02085	0.21898		1.02085	0.12692		1.02085	0.17554				0.0169	-0.10818					17.9518	2.97782						0.13489	51.5993
1.03814	0.24451		1.03814	0.1302		1.03814	0.17522				0.01718	-0.11665					18.1002	3.01306						0.137	51.6869
1.05544	0.23549		1.05544	0.11047		1.05544	0.16515				0.01747	-0.11508					18.2486	3.04831						0.1391	51.7417
1.07275	0.26174		1.07275	0.10302		1.07275	0.15849				0.01775	-0.10559					18.3969	3.08356						0.14121	51.7377
1.09006	0.24081		1.09006	0.08244		1.09006	0.14844				0.01804	-0.1227					18.5453	3.1188						0.14332	51.6683
1.10735	0.27489		1.10735	0.08343		1.10735	0.15832				0.01833	-0.11345					18.6937	3.15405						0.14543	51.5515
1.12465	0.25315		1.12465	0.06073		1.12465	0.12904				0.01861	-0.11123					18.842	3.1893						0.14753	51.4256
1.14194	0.28421		1.14194	0.08566		1.14194	0.14842				0.0189	-0.11792					18.9904	3.22455						0.14964	51.3376
1.15923	0.26964		1.15923	0.07375		1.15923	0.11323				0.01919	-0.1144					19.1388	3.25979						0.15175	51.3255
1.17652	0.29634		1.17652	0.09147		1.17652	0.1365				0.01947	-0.11396					19.2871	3.29504						0.15385	51.4035
1.19381	0.27707		1.19381	0.07606		1.19381	0.12413				0.01976	-0.11206					19.4355	3.33029						0.15596	51.5541
1.2111	0.3091		1.2111	0.09352		1.2111	0.15337				0.02005	-0.11797					19.5838	3.36553						0.15807	51.7314
1.22841	0.28838		1.22841	0.0718		1.22841	0.1353				0.02033	-0.11331					19.7322	3.40078						0.16017	51.8754
1.24569	0.32002		1.24569	0.08561		1.24569	0.15432				0.02062	-0.11184					19.8806	3.43603						0.16228	51.9317
1.263	0.29941		1.263	0.05893		1.263	0.1229				0.0209	-0.1092					20.0289	3.47127						0.16439	51.8709
1.28028	0.33451		1.28028	0.08179		1.28028	0.14952				0.02119	-0.11693					20.1773	3.50652						0.16649	51.7002
1.29757	0.31237		1.29757	0.06501		1.29757	0.13229				0.02148	-0.09022					20.3256	3.54177						0.1686	51.4622
1.31487	0.34546		1.31487	0.09656		1.31487	0.15565				0.02176	-0.11085					20.474	3.57701						0.17071	51.2224
1.33218	0.32771		1.33218	0.07621		1.33218	0.15209				0.02205	-0.06069					20.6224	3.61226						0.17281	51.0479
1.34947	0.36073		1.34947	0.10805		1.34947	0.15544				0.02234	-0.09629					20.7707	3.64751						0.17492	50.9857
1.36681	0.33537		1.36681	0.07802		1.36681	0.14722				0.02262	-0.10653					20.9191	3.68275						0.17703	51.0471
1.3841	0.38684		1.3841	0.10495		1.3841	0.17144				0.02291	-0.08275					21.0675	3.718						0.17913	51.2048
1.40139	0.35103		1.40139	0.06943		1.40139	0.15653				0.0232	-0.10466					21.2158	3.75325						0.18124	51.4027
1.41867	0.39562		1.41867	0.09414		1.41867	0.19092				0.02348	-0.08837					21.3642	3.7885						0.18335	51.5754
1.43596	0.36756		1.43596	0.05301		1.43596	0.16711				0.02377	-0.09649					21.5126	3.82374						0.18545	51.6699
1.45326	0.40941		1.45326	0.07998		1.45326	0.19861				0.02405	-0.12075					21.6609	3.85899						0.18756	51.6632
1.47056	0.38736		1.47056	0.0531		1.47056	0.17868				0.02434	-0.12015					21.8093	3.89424						0.18967	51.5677
1.48785	0.42266		1.48785	0.07521		1.48785	0.20468				0.02463	-0.13763					21.9576	3.92948						0.19177	51.4252
1.50517	0.40193		1.50517	0.07252		1.50517	0.17616				0.02491	-0.15152					22.106	3.96473						0.19388	51.2901
1.52245	0.43254		1.52245	0.07179		1.52245	0.1996				0.0252	-0.18012					22.2544	3.99998						0.19599	51.2092
1.53977	0.41783		1.53977	0.08178		1.53977	0.17407				0.02549	-0.16829					22.4027	4.03522						0.19809	51.2056
1.55706	0.44822		1.55706	0.07404		1.55706	0.19843				0.02577	-0.13898					22.5511	4.07047						0.2002	51.2713
1.57437	0.42591		1.57437	0.06848		1.57437	0.17491				0.02606	-0.12371					22.6995	4.10572						0.20231	51.3721
1.59166	0.4544		1.59166	0.07996		1.59166	0.20673				0.02634	-0.12013					22.8478	4.14096						0.20441	51.4622
1.60894	0.43754		1.60894	0.06729		1.60894	0.18912				0.02663	-0.12937					22.9962	4.17621						0.20652	51.5018
1.62626	0.4542		1.62626	0.06243		1.62626	0.20006				0.02692	-0.13978					23.1445	4.21146						0.20863	51.4731
1.64355	0.44153		1.64355	0.08564		1.64355	0.1736				0.0272	-0.14147					23.2929	4.24671						0.21073	51.3862
1.66083	0.44411		1.66083	0.05865		1.66083	0.17898				0.02749	-0.15377					23.4413	4.28195						0.21284	51.2751
1.67813	0.44939		1.67813	0.09641		1.67813	0.16107				0.02778	-0.15697					23.5896	4.3172						0.21495	51.1848
1.69542	0.4484		1.69542	0.0805		1.69542	0.17334				0.02806	-0.15127					23.738	4.35245						0.21705	51.1536
1.71269	0.44714		1.71269	0.09232		1.71269	0.14204				0.02835	-0.15589					23.8864	4.38769						0.21916	51.1991
1.72999	0.4442		1.72999	0.08487		1.72999	0.14941				0.02864	-0.14232					24.0347	4.42294						0.22127	51.311
1.74729	0.44944		1.74729	0.07879		1.74729	0.12683				0.02892	-0.14127					24.1831	4.45819						0.22337	51.4549
1.76457	0.45253		1.76457	0.06595		1.76457	0.13226				0.02921	-0.14479					24.3315	4.49343						0.22548	51.5842
1.78187	0.45623		1.78187	0.07082		1.78187	0.13574				0.0295	-0.14346					24.4798	4.52868						0.22759	51.6561
1.79917	0.45343		1.79917	0.04933		1.79917	0.13998				0.02978	-0.14111					24.6282	4.56393						0.22969	51.6457
1.81651	0.46011		1.81651	0.07129		1.81651	0.15315				0.03007	-0.1382					24.7765	4.59917						0.2318	51.5534
1.8338	0.45887		1.8338	0.06535		1.8338	0.15384				0.03035	-0.13234					24.9249	4.63442						0.23391	51.4028
1.8511	0.47585		1.8511	0.06648		1.8511	0.16536				0.03064	-0.14072					25.0733	4.66967						0.23601	51.2312
1.8684	0.48627		1.8684	0.078		1.8684	0.15464				0.03093	-0.12354					25.2216	4.70491						0.23812	51.0767
1.8857	0.49167		1.8857	0.06178		1.8857	0.15254				0.03121	-0.10095					25.37	4.74016						0.24023	50.9659
1.903	0.49914		1.903	0.06462		1.903	0.14762				0.0315	-0.12567					25.5184	4.77541						0.24233	50.9078
1.9203	0.50052		1.9203	0.06998		1.9203	0.16148				0.03179	-0.11544					25.6667	4.81066						0.24444	50.8946
1.93759	0.50159		1.93759	0.04841		1.93759	0.15136				0.03207	-0.11329					25.8151	4.8459						0.24655	50.9091
1.95489	0.51039		1.95489	0.07099		1.95489	0.17207				0.03236	-0.12377					25.9634	4.88115						0.24865	50.9335
1.9722	0.50782		1.9722	0.04738		1.9722	0.16013				0.03264	-0.11307					26.1118	4.9164						0.25076	50.9575
1.98949	0.51647		1.98949	0.0704		1.98949	0.18321				0.03293	-0.09837					26.2602	4.95164						0.25287	50.9807
2.00681	0.51016		2.00681	0.04803		2.00681	0.16627				0.03322	-0.10771					26.4085	4.98689						0.25497	51.0103
2.02413	0.52106		2.02413	0.06602		2.02413	0.18267				0.0335	-0.12084					26.5569	5.02214						0.25708	51.0536
2.04141	0.51638		2.04141	0.06114		2.04141	0.16967				0.03379	-0.10483					26.7053	5.05738						0.25919	51.1117
2.05872	0.54128		2.05872	0.0647		2.05872	0.18707				0.03408	-0.0999					26.8536	5.09263						0.26129	51.1758
2.07603	0.52678		2.07603	0.05445		2.07603	0.17112				0.03436	-0.12887					27.002	5.12788						0.2634	51.2289
2.09334	0.55771		2.09334	0.0633		2.09334	0.18283				0.03465	-0.11289					27.1503	5.16312						0.26551	51.2524
2.11065	0.5402		2.11065	0.05198		2.11065	0.16933				0.03494	-0.11803					27.2987	5.19837						0.26761	51.2351
2.12794	0.57186		2.12794	0.04224		2.12794	0.18482				0.03522	-0.11888					27.4471	5.23362						0.26972	51.1801
2.14522	0.53545		2.14522	0.04765		2.14522	0.16812				0.03551	-0.10875					27.5954	5.26886						0.27183	51.1063
2.16252	0.56348		2.16252	0.03108		2.16252	0.17542				0.03579	-0.11039					27.7438	5.30411						0.27393	51.0428
2.17982	0.55024		2.17982	0.02973		2.17982	0.16657				0.03608	-0.11121					27.8922	5.33936						0.27604	51.0186
2.19711	0.56484		2.19711	0.02984		2.19711	0.18267				0.03637	-0.10948					28.0405	5.37461						0.27815	51.0507
2.21441	0.5535		2.21441	0.01294		2.21441	0.15774				0.03665	-0.11609					28.1889	5.40985						0.28025	51.1359
2.2317	0.57092		2.2317	0.02782		2.2317	0.17626				0.03694	-0.12173					28.3373	5.4451						0.28236	51.25
2.24898	0.56182		2.24898	0.00856		2.24898	0.17137				0.03723	-0.12633					28.4856	5.48035						0.28447	51.3555
2.2663	0.58486		2.2663	0.01942		2.2663	0.1856				0.03751	-0.13095					28.634	5.51559						0.28657	51.415
2.28358	0.55551		2.28358	0.02322		2.28358	0.15768				0.0378	-0.12712					28.7823	5.55084						0.28868	51.4061
2.30088	0.59048		2.30088	0.00496		2.30088	0.18829				0.03809	-0.13485					28.9307	5.58609						0.29079	51.3308
2.31818	0.56288		2.31818	0.02813		2.31818	0.1567				0.03837	-0.12737					29.0791	5.62133						0.29289	51.2167
2.33547	0.59121		2.33547	0.01987		2.33547	0.17996				0.03866	-0.12661					29.2274	5.65658						0.295	51.1075
2.35275	0.57017		2.35275	0.03094		2.35275	0.15264				0.03894	-0.12603					29.3758	5.69183						0.29711	51.0468
2.37007	0.59017		2.37007	0.03144		2.37007	0.16963				0.03923	-0.12946					29.5241	5.72707						0.29921	51.061
2.38737	0.57397		2.38737	0.0503		2.38737	0.15065				0.03952	-0.11548					29.6725	5.76232						0.30132	51.1481
2.40467	0.59343		2.40467	0.03503		2.40467	0.16646				0.0398	-0.12026					29.8209	5.79757						0.30343	51.2765
2.42197	0.58027		2.42197	0.05919		2.42197	0.14662				0.04009	-0.11196					29.9692	5.83282						0.30553	51.3964
2.43928	0.60584		2.43928	0.03714		2.43928	0.16935				0.04038	-0.11982					30.1176	5.86806						0.30764	51.4581
2.45659	0.58491		2.45659	0.07296		2.45659	0.14602				0.04066	-0.09269					30.266	5.90331						0.30975	51.4319
2.47388	0.61104		2.47388	0.04718		2.47388	0.17548				0.04095	-0.105					30.4143	5.93856						0.31185	51.3213
2.49117	0.58999		2.49117	0.06112		2.49117	0.13083				0.04124	-0.10996					30.5627	5.9738						0.31396	51.1639
2.50847	0.61341		2.50847	0.04242		2.50847	0.14878				0.04152	-0.08961					30.7111	6.00905						0.31607	51.0188
2.52577	0.5923		2.52577	0.05109		2.52577	0.11826				0.04181	-0.11009					30.8594	6.0443						0.31817	50.9449
2.54308	0.61531		2.54308	0.04434		2.54308	0.15064				0.0421	-0.08303					31.0078	6.07954						0.32028	50.9781
2.56037	0.59645		2.56037	0.05254		2.56037	0.12548				0.04238	-0.07948					31.1561	6.11479						0.32239	51.1152
2.57766	0.62207		2.57766	0.02608		2.57766	0.16803				0.04267	-0.11118					31.3045	6.15004						0.32449	51.313
2.59495	0.60177		2.59495	0.0576		2.59495	0.15795				0.04295	-0.08764					31.4529	6.18528						0.3266	51.5019
2.61226	0.62364		2.61226	0.02214		2.61226	0.22275				0.04324	-0.08683					31.6012	6.22053						0.32871	51.6104
2.62955	0.61184		2.62955	0.03496		2.62955	0.20434				0.04353	-0.0982					31.7496	6.25578						0.33081	51.5928
2.64687	0.62111		2.64687	0.02218		2.64687	0.24894				0.04381	-0.08207					31.898	6.29102						0.33292	51.4473
2.66417	0.61652		2.66417	0.01863		2.66417	0.22406				0.0441	-0.08618					32.0463	6.32627						0.33503	51.2195
2.68146	0.6204		2.68146	0.01662		2.68146	0.23131				0.04439	-0.07307					32.1947	6.36152						0.33713	50.9879
2.69877	0.62744		2.69877	0.00586		2.69877	0.21389				0.04467	-0.07474					32.343	6.39677						0.33924	50.8359
2.71608	0.6137		2.71608	-0.02272		2.71608	0.21491				0.04496	-0.07738					32.4914	6.43201						0.34135	50.8208
2.73336	0.63317		2.73336	-0.000431009		2.73336	0.21124				0.04525	-0.047					32.6398	6.46726						0.34345	50.9505
2.75067	0.6207		2.75067	-0.0307		2.75067	0.21201				0.04553	-0.039					32.7881	6.50251						0.34556	51.1779
2.76796	0.63615		2.76796	-0.05039		2.76796	0.20086				0.04582	-0.02149					32.9365	6.53775						0.34767	51.4152
2.78526	0.62839		2.78526	-0.08361		2.78526	0.18251				0.0461	-0.01281					33.0849	6.573						0.34977	51.5641
2.80256	0.64459		2.80256	-0.0999		2.80256	0.16589				0.04639	-0.01928					33.2332	6.60825						0.35188	51.5518
2.81986	0.6314		2.81986	-0.05234		2.81986	0.15995				0.04668	-0.03028					33.3816	6.64349						0.35399	51.3592
2.83717	0.65497		2.83717	-0.05942		2.83717	0.14694				0.04696	-0.05594					33.5299	6.67874						0.35609	51.0312
2.85446	0.62676		2.85446	-0.04711		2.85446	0.12694				0.04725	-0.06445					33.6783	6.71399						0.3582	50.6643
2.87175	0.65011		2.87175	-0.06026		2.87175	0.10742				0.04754	-0.07346					33.8267	6.74923						0.36031	50.3748
2.88904	0.62481		2.88904	-0.05703		2.88904	0.1396				0.04782	-0.07703					33.975	6.78448						0.36241	50.2593
2.90636	0.64932		2.90636	-0.07079		2.90636	0.15321				0.04811	-0.08341					34.1234	6.81973						0.36452	50.3606
2.92365	0.63409		2.92365	-0.05929		2.92365	0.17093				0.0484	-0.08442					34.2718	6.85497						0.36663	50.6512
2.94095	0.64176		2.94095	-0.07567		2.94095	0.16283				0.04868	-0.08111					34.4201	6.89022						0.36873	51.0421
2.95825	0.64983		2.95825	-0.0698		2.95825	0.17541				0.04897	-0.07834					34.5685	6.92547						0.37084	51.4124
2.97555	0.65645		2.97555	-0.08192		2.97555	0.16667				0.04925	-0.08107					34.7169	6.96072						0.37295	51.6511
2.99284	0.67313		2.99284	-0.06775		2.99284	0.15693				0.04954	-0.07402					34.8652	6.99596						0.37505	51.6953
3.01016	0.69219		3.01016	-0.06599		3.01016	0.13712				0.04983	-0.05029					35.0136	7.03121						0.37716	51.5513
3.02747	0.71337		3.02747	-0.05832		3.02747	0.15245				0.05011	-0.09291					35.1619	7.06646						0.37927	51.2913
3.04477	0.72865		3.04477	-0.06022		3.04477	0.16788				0.0504	-0.09587					35.3103	7.1017						0.38137	51.0261
3.06206	0.70742		3.06206	-0.04991		3.06206	0.18765				0.05069	-0.08241					35.4587	7.13695						0.38348	50.8636
3.07935	0.67429		3.07935	-0.07302		3.07935	0.19289				0.05097	-0.11684					35.607	7.1722						0.38559	50.8684
3.09665	0.65522		3.09665	-0.04863		3.09665	0.18756				0.05126	-0.09801					35.7554	7.20744						0.38769	51.0374
3.11396	0.60572		3.11396	-0.069		3.11396	0.2069				0.05155	-0.10742					35.9038	7.24269						0.3898	51.2997
3.13126	0.58678		3.13126	-0.04384		3.13126	0.18487				0.05183	-0.10116					36.0521	7.27794						0.39191	51.5427
3.14855	0.57671		3.14855	-0.06391		3.14855	0.20169				0.05212	-0.09101					36.2005	7.31318						0.39401	51.6538
3.16585	0.5817		3.16585	-0.04966		3.16585	0.16968				0.05241	-0.09918					36.3488	7.34843						0.39612	51.5636
3.18318	0.61644		3.18318	-0.05471		3.18318	0.20596				0.05269	-0.10708					36.4972	7.38368						0.39823	51.2745
3.20047	0.62148		3.20047	-0.03942		3.20047	0.18929				0.05298	-0.08846					36.6456	7.41893						0.40033	50.8638
3.21776	0.64998		3.21776	-0.04187		3.21776	0.22349				0.05326	-0.09056					36.7939	7.45417						0.40244	50.4594
3.23505	0.63966		3.23505	-0.02882		3.23505	0.19512				0.05355	-0.0748					36.9423	7.48942						0.40455	50.197
3.25235	0.65868		3.25235	-0.04296		3.25235	0.23073				0.05384	-0.09606					37.0907	7.52467						0.40665	50.1721
3.26964	0.6316		3.26964	-0.03249		3.26964	0.19589				0.05412	-0.09491					37.239	7.55991						0.40876	50.4055
3.28694	0.65624		3.28694	-0.03113		3.28694	0.22068				0.05441	-0.09515					37.3874	7.59516						0.41087	50.8343
3.30425	0.61299		3.30425	-0.03699		3.30425	0.19281				0.0547	-0.09612					37.5358	7.63041						0.41297	51.3307
3.32153	0.65168		3.32153	-0.03742		3.32153	0.2121				0.05498	-0.09068					37.6841	7.66565						0.41508	51.7444
3.33883	0.60544		3.33883	-0.03725		3.33883	0.20044				0.05527	-0.07931					37.8325	7.7009						0.41719	51.9525
3.35613	0.65486		3.35613	-0.0473		3.35613	0.25489				0.05555	-0.07625					37.9808	7.73615						0.41929	51.9002
3.37344	0.61091		3.37344	-0.05214		3.37344	0.27687				0.05584	-0.06828					38.1292	7.77139						0.4214	51.618
3.39072	0.64251		3.39072	-0.05675		3.39072	0.30834				0.05613	-0.06359					38.2776	7.80664						0.42351	51.2101
3.40802	0.61818		3.40802	-0.05959		3.40802	0.24555				0.05641	-0.05421					38.4259	7.84189						0.42561	50.8173
3.42532	0.62937		3.42532	-0.07533		3.42532	0.20467				0.0567	-0.0541					38.5743	7.87713						0.42772	50.569
3.44261	0.60132		3.44261	-0.08248		3.44261	0.16446				0.05699	-0.05112					38.7227	7.91238						0.42983	50.5401
3.4599	0.62931		3.4599	-0.08686		3.4599	0.16869				0.05727	-0.0539					38.871	7.94763						0.43193	50.7274
3.4772	0.62014		3.4772	-0.0859		3.4772	0.14071				0.05756	-0.05746					39.0194	7.98288						0.43404	51.055
3.49448	0.62787		3.49448	-0.07441		3.49448	0.07851				0.05785	-0.05					39.1677	8.01812						0.43615	51.4036
3.51177	0.63169		3.51177	-0.07455		3.51177	-0.02029				0.05813	-0.06546					39.3161	8.05337						0.43825	51.6546
3.52907	0.63099		3.52907	-0.05345		3.52907	0.04607				0.05842	-0.06593					39.4645	8.08862						0.44036	51.7319
3.54638	0.62674		3.54638	-0.05731		3.54638	-0.00903				0.0587	-0.05735					39.6128	8.12386						0.44247	51.6269
3.56367	0.64018		3.56367	-0.03645		3.56367	0.00431				0.05899	-0.05587					39.7612	8.15911						0.44457	51.3985
3.58098	0.62309		3.58098	-0.04973		3.58098	0.03318				0.05928	-0.03637					39.9096	8.19436						0.44668	51.1478
3.59826	0.64306		3.59826	-0.01657		3.59826	0.09779				0.05956	-0.05657					40.0579	8.2296						0.44879	50.9789
3.61557	0.62631		3.61557	-0.01576		3.61557	0.1026				0.05985	-0.05743					40.2063	8.26485						0.45089	50.9593
3.63285	0.64142		3.63285	0.01711		3.63285	0.1236				0.06014	-0.03605					40.3546	8.3001						0.453	51.0943
3.65019	0.63388		3.65019	0.02837		3.65019	0.11251				0.06042	-0.05867					40.503	8.33534						0.45511	51.3263
3.66749	0.64291		3.66749	0.05476		3.66749	0.15439				0.06071	-0.05275					40.6514	8.37059						0.45721	51.5566
3.68479	0.6393		3.68479	0.05511		3.68479	0.14371				0.061	-0.05077					40.7997	8.40584						0.45932	51.6834
3.70208	0.64414		3.70208	0.06562		3.70208	0.17776				0.06128	-0.08232					40.9481	8.44108						0.46143	51.6403
3.71939	0.64125		3.71939	0.04591		3.71939	0.16827				0.06157	-0.08305					41.0965	8.47633						0.46353	51.4228
3.73667	0.64135		3.73667	0.04812		3.73667	0.20382				0.06185	-0.08123					41.2448	8.51158						0.46564	51.0915
3.754	0.64011		3.754	0.03495		3.754	0.19995				0.06214	-0.10027					41.3932	8.54683						0.46775	50.752
3.7713	0.63792		3.7713	0.0338		3.7713	0.21425				0.06243	-0.08784					41.5416	8.58207						0.46985	50.5185
3.78861	0.63745		3.78861	0.02983		3.78861	0.19053				0.06271	-0.10658					41.6899	8.61732						0.47196	50.474
3.80589	0.63634		3.80589	0.01907		3.80589	0.16341				0.063	-0.10198					41.8383	8.65257						0.47407	50.6418
3.82319	0.62848		3.82319	0.02469		3.82319	0.12097				0.06329	-0.08868					41.9866	8.68781						0.47617	50.9773
3.84049	0.63162		3.84049	0.02226		3.84049	0.1273				0.06357	-0.10003					42.135	8.72306						0.47828	51.3839
3.85779	0.62288		3.85779	0.0131		3.85779	0.1214				0.06386	-0.09188					42.2834	8.75831						0.48039	51.7459
3.87509	0.63132		3.87509	0.03068		3.87509	0.13272				0.06415	-0.10055					42.4317	8.79355						0.48249	51.9672
3.89239	0.6287		3.89239	0.03546		3.89239	0.14075				0.06443	-0.11299					42.5801	8.8288						0.4846	52.0018
3.90968	0.62968		3.90968	0.01352		3.90968	0.1548				0.06472	-0.10602					42.7285	8.86405						0.48671	51.8664
3.92701	0.6245		3.92701	0.03685		3.92701	0.15073				0.065	-0.11454					42.8768	8.89929						0.48881	51.6304
3.9443	0.61942		3.9443	0.03335		3.9443	0.14292				0.06529	-0.11737					43.0252	8.93454						0.49092	51.3892
3.96159	0.62827		3.96159	0.02774		3.96159	0.1493				0.06558	-0.11722					43.1735	8.96979						0.49303	51.2296
3.97887	0.62272		3.97887	0.03408		3.97887	0.14534				0.06586	-0.12216					43.3219	9.00504						0.49513	51.2008
3.99617	0.6311		3.99617	0.02585		3.99617	0.14659				0.06615	-0.10645					43.4703	9.04028						0.49724	51.3002
4.01347	0.6127		4.01347	0.04025		4.01347	0.1421				0.06644	-0.1077					43.6186	9.07553						0.49935	51.4784
4.03077	0.63184		4.03077	0.03075		4.03077	0.13245				0.06672	-0.11304					43.767	9.11078						0.50145	51.6612
4.04807	0.61173		4.04807	0.03753		4.04807	0.12174				0.06701	-0.09892					43.9154	9.14602						0.50356	51.7783
4.06538	0.62942		4.06538	0.03521		4.06538	0.1413				0.0673	-0.09723					44.0637	9.18127						0.50567	51.7889
4.08268	0.60077		4.08268	0.0414		4.08268	0.13638				0.06758	-0.12022					44.2121	9.21652						0.50777	51.6949
4.10001	0.63669		4.10001	0.0401		4.10001	0.1399				0.06787	-0.11695					44.3605	9.25176						0.50988	51.537
4.11729	0.60215		4.11729	0.04006		4.11729	0.13108				0.06815	-0.08138					44.5088	9.28701						0.51199	51.3768
4.13459	0.63436		4.13459	0.0332		4.13459	0.14831				0.06844	-0.1277					44.6572	9.32226						0.51409	51.2724
4.15187	0.60562		4.15187	0.04093		4.15187	0.15758				0.06873	-0.12291					44.8055	9.3575						0.5162	51.2564
4.16919	0.6223		4.16919	0.02627		4.16919	0.15204				0.06901	-0.10355					44.9539	9.39275						0.51831	51.3245
4.18649	0.60894		4.18649	0.03976		4.18649	0.15483				0.0693	-0.11546					45.1023	9.428						0.52041	51.4402
4.2038	0.61709		4.2038	0.03346		4.2038	0.16243				0.06959	-0.12626					45.2506	9.46324						0.52252	51.55
4.2211	0.60428		4.2211	0.03061		4.2211	0.16343				0.06987	-0.09978					45.399	9.49849						0.52463	51.606
4.23841	0.61848		4.23841	0.03686		4.23841	0.15836				0.07016	-0.11302					45.5474	9.53374						0.52673	51.5842
4.25571	0.6026		4.25571	0.02985		4.25571	0.15364				0.07045	-0.10771					45.6957	9.56899						0.52884	51.4936
4.27302	0.6165		4.27302	0.05621		4.27302	0.15596				0.07073	-0.13236					45.8441	9.60423						0.53095	51.3711
4.29032	0.60539		4.29032	0.03332		4.29032	0.15495				0.07102	-0.11228					45.9924	9.63948						0.53305	51.2667
4.3076	0.60896		4.3076	0.0424		4.3076	0.14741				0.0713	-0.10873					46.1408	9.67473						0.53516	51.2227
4.3249	0.60405		4.3249	0.03597		4.3249	0.14904				0.07159	-0.11868					46.2892	9.70997						0.53727	51.257
4.34221	0.60512		4.34221	0.04137		4.34221	0.14683				0.07188	-0.11673					46.4375	9.74522						0.53937	51.3569
4.3595	0.60046		4.3595	0.03281		4.3595	0.15289				0.07216	-0.11264					46.5859	9.78047						0.54148	51.4839
4.37683	0.59925		4.37683	0.03894		4.37683	0.15817				0.07245	-0.10407					46.7343	9.81571						0.54359	51.5896
4.39413	0.58343		4.39413	0.02565		4.39413	0.15336				0.07274	-0.10299					46.8826	9.85096						0.54569	51.6351
4.41143	0.61707		4.41143	0.0403		4.41143	0.15809				0.07302	-0.10338					47.031	9.88621						0.5478	51.6064
4.42872	0.57079		4.42872	0.0387		4.42872	0.15376				0.07331	-0.09974					47.1793	9.92145						0.54991	51.5198
4.44602	0.59293		4.44602	0.04757		4.44602	0.15832				0.0736	-0.10008					47.3277	9.9567						0.55201	51.4156
4.4633	0.57286		4.4633	0.04651		4.4633	0.15246				0.07388	-0.10156					47.4761	9.99195						0.55412	51.3423
4.48059	0.58748		4.48059	0.03831		4.48059	0.15256				0.07417	-0.09795					47.6244	10.0272						0.55623	51.3375
4.49789	0.57687		4.49789	0.04376		4.49789	0.1493				0.07445	-0.09973					47.7728	10.0624						0.55833	51.413
4.51522	0.5817		4.51522	0.0321		4.51522	0.13456				0.07474	-0.09194					47.9212	10.0977						0.56044	51.5506
4.53252	0.56737		4.53252	0.03521		4.53252	0.13118				0.07503	-0.09598					48.0695	10.1329						0.56255	51.7083
4.54984	0.57981		4.54984	0.03144		4.54984	0.12012				0.07531	-0.08851					48.2179	10.1682						0.56465	51.8371
4.56714	0.56421		4.56714	0.03722		4.56714	0.13052				0.0756	-0.09345					48.3662	10.2034						0.56676	51.8992
4.58444	0.5871		4.58444	0.03421		4.58444	0.12517				0.07589	-0.08889					48.5146	10.2387						0.56887	51.8827
4.60173	0.57465		4.60173	0.03267		4.60173	0.13519				0.07617	-0.07988					48.663	10.2739						0.57097	51.8054
4.61902	0.576		4.61902	0.04453		4.61902	0.11586				0.07646	-0.06823					48.8113	10.3092						0.57308	51.7078
4.63699	0.57511		4.63699	0.04228		4.63699	0.13295				0.07675	-0.09274					48.9597	10.3444						0.57519	51.6364
4.65431	0.57963		4.65431	0.04257		4.65431	0.11545				0.07703	-0.07441					49.1081	10.3797						0.57729	51.6252
4.67159	0.57729		4.67159	0.05021		4.67159	0.12839				0.07732	-0.06898					49.2564	10.4149						0.5794	51.6818
4.68889	0.58276		4.68889	0.04163		4.68889	0.10711				0.0776	-0.09867					49.4048	10.4502						0.58151	51.7841
4.70618	0.57197		4.70618	0.05224		4.70618	0.12684				0.07789	-0.09192					49.5532	10.4854						0.58361	51.8884
4.72347	0.57087		4.72347	0.04541		4.72347	0.11658				0.07818	-0.08349					49.7015	10.5206						0.58572	51.9474
4.74076	0.56227		4.74076	0.04738		4.74076	0.13679				0.07846	-0.09118					49.8499	10.5559						0.58783	51.9287
4.75807	0.55437		4.75807	0.0469		4.75807	0.12202				0.07875	-0.09502					49.9982	10.5912						0.58993	51.8302
4.77536	0.55332		4.77536	0.05322		4.77536	0.13128				0.07904	-0.10784					50.1466	10.6264						0.59204	51.6823
4.79265	0.55048		4.79265	0.04965		4.79265	0.10899				0.07932	-0.08526					50.295	10.6616						0.59415	51.5387
4.80995	0.5463		4.80995	0.06212		4.80995	0.12519				0.07961	-0.11442					50.4433	10.6969						0.59625	51.4573
4.82727	0.53728		4.82727	0.05785		4.82727	0.11097				0.0799	-0.08549					50.5917	10.7321						0.59836	51.4772
4.84457	0.5335		4.84457	0.05933		4.84457	0.12682				0.08018	-0.10153					50.74	10.7674						0.60047	51.6025
4.86187	0.5204		4.86187	0.05608		4.86187	0.1164				0.08047	-0.10696					50.8884	10.8026						0.60257	51.7961
4.87917	0.5238		4.87917	0.05044		4.87917	0.10976				0.08076	-0.09132					51.0368	10.8379						0.60468	51.989
4.89649	0.51341		4.89649	0.04982		4.89649	0.11855				0.08104	-0.11219					51.1851	10.8731						0.60679	52.1008
4.91379	0.5392		4.91379	0.04392		4.91379	0.1047				0.08133	-0.09747					51.3335	10.9084						0.60889	52.0652
4.93108	0.50939		4.93108	0.04964		4.93108	0.1144				0.08161	-0.10294					51.4819	10.9436						0.611	51.8526
4.94838	0.52502		4.94838	0.04182		4.94838	0.10663				0.0819	-0.10242					51.6302	10.9789						0.61311	51.481
4.96569	0.50293		4.96569	0.05077		4.96569	0.09327				0.08219	-0.0924					51.7786	11.0141						0.61521	51.0137
4.98298	0.51482		4.98298	0.05403		4.98298	0.08142				0.08247	-0.1					51.9269	11.0494						0.61732	50.5418
5.00032	0.51025		5.00032	0.04866		5.00032	0.07203				0.08276	-0.10188					52.0753	11.0846						0.61943	50.1592
5.01762	0.51974		5.01762	0.04915		5.01762	0.06096				0.08305	-0.09222					52.2237	11.1198						0.62153	49.9378
5.03493	0.50544		5.03493	0.05567		5.03493	0.08145				0.08333	-0.08621					52.372	11.1551						0.62364	49.9094
5.05223	0.52162		5.05223	0.0446		5.05223	0.07715				0.08362	-0.08724					52.5204	11.1903						0.62575	50.06
5.06952	0.51047		5.06952	0.06116		5.06952	0.0941				0.08391	-0.09049					52.6688	11.2256						0.62785	50.3386
5.08683	0.51711		5.08683	0.05677		5.08683	0.06898				0.08419	-0.09617					52.8171	11.2608						0.62996	50.674
5.10414	0.49865		5.10414	0.06499		5.10414	0.08381				0.08448	-0.09441					52.9655	11.2961						0.63207	50.9968
5.12144	0.49657		5.12144	0.06519		5.12144	0.06341				0.08477	-0.0888					53.1139	11.3313						0.63417	51.2567
5.13874	0.49241		5.13874	0.0612		5.13874	0.08357				0.08505	-0.08679					53.2622	11.3666						0.63628	51.4321
5.15602	0.48801		5.15602	0.08441		5.15602	0.06337				0.08534	-0.11433					53.4106	11.4018						0.63839	51.5296
5.17332	0.49831		5.17332	0.06368		5.17332	0.07458				0.08562	-0.10763					53.559	11.4371						0.64049	51.5744
5.19061	0.48707		5.19061	0.06231		5.19061	0.07692				0.08591	-0.10314					53.7073	11.4723						0.6426	51.597
5.20792	0.49069		5.20792	0.06478		5.20792	0.21521				0.0862	-0.11586					53.8557	11.5076						0.64471	51.6214
5.22522	0.45937		5.22522	0.05743		5.22522	0.07548				0.08648	-0.11129					54.004	11.5428						0.64681	51.6577
5.24251	0.47341		5.24251	0.06549		5.24251	0.08198				0.08677	-0.09774					54.1524	11.5781						0.64892	51.7021
5.2598	0.4536		5.2598	0.07175		5.2598	0.06635				0.08706	-0.09839					54.3008	11.6133						0.65103	51.7426
5.27711	0.47247		5.27711	0.08108		5.27711	0.09873				0.08734	-0.10564					54.4491	11.6486						0.65313	51.7672
5.29439	0.46052		5.29439	0.08189		5.29439	0.02912				0.08763	-0.0918					54.5975	11.6838						0.65524	51.771
5.31168	0.4614		5.31168	0.07165		5.31168	0.02332				0.08792	-0.06949					54.7458	11.719						0.65735	51.7594
5.32897	0.45804		5.32897	0.07175		5.32897	0.0249				0.0882	-0.08056					54.8942	11.7543						0.65945	51.7459
5.34627	0.46141		5.34627	0.07996		5.34627	0.07041				0.08849	-0.08029					55.0426	11.7895						0.66156	51.7462
5.36355	0.45802		5.36355	0.05497		5.36355	0.01882				0.08877	-0.0699					55.1909	11.8248						0.66367	51.7713
5.38084	0.45625		5.38084	0.08285		5.38084	0.02294				0.08906	-0.07242					55.3393	11.86						0.66577	51.8223
5.39812	0.44197		5.39812	0.05851		5.39812	0.01265				0.08935	-0.07201					55.4877	11.8953						0.66788	51.8892
5.41544	0.44306		5.41544	0.07279		5.41544	0.04295				0.08963	-0.06622					55.636	11.9305						0.66999	51.9543
5.43271	0.43213		5.43271	0.05056		5.43271	0.02764				0.08992	-0.07144					55.7844	11.9658						0.67209	51.9995
5.45002	0.44121		5.45002	0.0637		5.45002	0.03685				0.09021	-0.06661					55.9327	12.001						0.6742	52.0131
5.46731	0.43912		5.46731	0.05395		5.46731	0.03653				0.09049	-0.08204					56.0811	12.0363						0.67631	51.995
5.4846	0.43112		5.4846	0.06914		5.4846	0.05977				0.09078	-0.09481					56.2295	12.0715						0.67841	51.9577
5.50189	0.4202		5.50189	0.05019		5.50189	0.05716				0.09107	-0.09039					56.3778	12.1068						0.68052	51.9221
5.51919	0.42551		5.51919	0.07248		5.51919	0.08103				0.09135	-0.09133					56.5262	12.142						0.68263	51.9099
5.5365	0.41241		5.5365	0.04184		5.5365	0.08497				0.09164	-0.10356					56.6746	12.1773						0.68473	51.9363
5.5538	0.43133		5.5538	0.0571		5.5538	0.11237				0.09192	-0.09828					56.8229	12.2125						0.68684	52.0031
5.57111	0.41246		5.57111	0.04371		5.57111	0.12544				0.09221	-0.11567					56.9713	12.2477						0.68895	52.0975
5.58841	0.43675		5.58841	0.05696		5.58841	0.14292				0.0925	-0.10925					57.1197	12.283						0.69105	52.1954
5.60571	0.41196		5.60571	0.05767		5.60571	0.15409				0.09278	-0.09848					57.268	12.3182						0.69316	52.2682
5.623	0.42931		5.623	0.08118		5.623	0.16602				0.09307	-0.0936					57.4164	12.3535						0.69527	52.292
5.6403	0.39969		5.6403	0.06754		5.6403	-0.55513				0.09336	-0.09005					57.5647	12.3887						0.69737	52.2553
5.65759	0.42765		5.65759	0.10428		5.65759	-0.69721				0.09364	-0.09503					57.7131	12.424						0.69948	52.1633
5.67488	0.37703		5.67488	0.07395		5.67488	0.14533				0.09393	-0.08468					57.8615	12.4592						0.70159	52.0372
5.69218	0.41915		5.69218	0.0931		5.69218	0.1909				0.09422	-0.09788					58.0098	12.4945						0.70369	51.9089
5.70948	0.36521		5.70948	0.09272		5.70948	0.19139				0.0945	-0.08214					58.1582	12.5297						0.7058	51.8119
5.72677	0.40569		5.72677	0.12666		5.72677	0.18612				0.09479	-0.07567					58.3066	12.565						0.70791	51.7724
5.7441	0.37138		5.7441	0.10459		5.7441	0.18249				0.09507	-0.08244					58.4549	12.6002						0.71001	51.8013
5.7614	0.39108		5.7614	0.12859		5.7614	0.16884				0.09536	-0.05812					58.6033	12.6355						0.71212	51.8909
5.77868	0.3739		5.77868	0.10997		5.77868	0.12371				0.09565	-0.06918					58.7516	12.6707						0.71423	52.0168
5.79599	0.37602		5.79599	0.13227		5.79599	0.20356				0.09593	-0.07951					58.9	12.706						0.71633	52.1441
5.81328	0.37624		5.81328	0.10892		5.81328	0.13551				0.09622	-0.08113					59.0484	12.7412						0.71844	52.2373
5.83057	0.37065		5.83057	0.1224		5.83057	0.1572				0.09651	-0.0649					59.1967	12.7765						0.72055	52.2714
5.84785	0.37427		5.84785	0.09935		5.84785	0.15582				0.09679	-0.0609					59.3451	12.8117						0.72265	52.2402
5.86517	0.36886		5.86517	0.11809		5.86517	0.10921				0.09708	-0.08551					59.4935	12.8469						0.72476	52.1597
5.88246	0.37488		5.88246	0.10424		5.88246	0.10558				0.09736	-0.09383					59.6418	12.8822						0.72687	52.0658
5.89976	0.36209		5.89976	0.11517		5.89976	0.13137				0.09765	-0.09445					59.7902	12.9174						0.72897	52.0042
5.91708	0.3682		5.91708	0.11177		5.91708	0.16212				0.09794	-0.09971					59.9385	12.9527						0.73108	52.0159
5.93437	0.35197		5.93437	0.12325		5.93437	0.11273				0.09822	-0.119					60.0869	12.9879						0.73319	52.1215
5.95166	0.36166		5.95166	0.12011		5.95166	0.16567				0.09851	-0.10939					60.2353	13.0232						0.73529	52.307
5.96896	0.3483		5.96896	0.124		5.96896	0.13471				0.0988	-0.09822					60.3836	13.0584						0.7374	52.5175
5.98627	0.35346		5.98627	0.13057		5.98627	0.16441				0.09908	-0.10977					60.532	13.0937						0.73951	52.661
6.00358	0.3394		6.00358	0.1306		6.00358	0.17358				0.09937	-0.09825					60.6804	13.1289						0.74161	52.6228
6.02088	0.34466		6.02088	0.14173		6.02088	0.17013				0.09966	-0.08974					60.8287	13.1642						0.74372	52.2886
6.03818	0.3235		6.03818	0.16307		6.03818	0.11928				0.09994	-0.09402					60.9771	13.1994						0.74583	51.5718
6.05547	0.34143		6.05547	0.1586		6.05547	0.17603				0.10023	-0.0938					61.1255	13.2347						0.74793	50.4374
6.07277	0.31954		6.07277	0.16363		6.07277	0.16418				0.10051	-0.07751					61.2738	13.2699						0.75004	48.9168
6.09006	0.34462		6.09006	0.15899		6.09006	0.36203				0.1008	-0.08035					61.4222	13.3052						0.75215	47.108
6.10735	0.315		6.10735	0.16052		6.10735	0.03683				0.10109	-0.07525					61.5705	13.3404						0.75425	45.16
6.12465	0.33172		6.12465	0.15174		6.12465	0.13286				0.10137	-0.0811					61.7189	13.3757						0.75636	43.244
6.14194	0.29919		6.14194	0.15018		6.14194	0.1733				0.10166	-0.07548					61.8673	13.4109						0.75847	41.5197
6.15923	0.3191		6.15923	0.15029		6.15923	0.19294				0.10195	-0.07826					62.0156	13.4461						0.76057	40.1018
6.17655	0.29986		6.17655	0.15698		6.17655	0.17421				0.10223	-0.08191					62.164	13.4814						0.76268	39.0393
6.19385	0.31388		6.19385	0.14459		6.19385	0.18964				0.10252	-0.08564					62.3124	13.5166						0.76479	38.3099
6.21113	0.29761		6.21113	0.16127		6.21113	0.17127				0.1028	-0.0928					62.4607	13.5519						0.76689	37.8325
6.2284	0.29523		6.2284	0.1613		6.2284	0.18882				0.10309	-0.09888					62.6091	13.5871						0.769	37.493
6.24569	0.27442		6.24569	0.16171		6.24569	0.15242				0.10338	-0.10618					62.7574	13.6224						0.77111	37.1772
6.26299	0.27498		6.26299	0.1713		6.26299	0.17761				0.10366	-0.10984					62.9058	13.6576						0.77321	36.7992
6.28029	-1.32154		6.28029	0.17046		6.28029	0.14449				0.10395	-0.10009					63.0542	13.6929						0.77532	36.3201
6.29758	-0.37869		6.29758	0.18415		6.29758	0.17184				0.10424	-0.09184					63.2025	13.7281						0.77743	35.7501
6.31488	0.2424		6.31488	0.18139		6.31488	0.14917				0.10452	-0.12796					63.3509	13.7634						0.77953	35.136
6.33217	0.19938		6.33217	0.18829		6.33217	0.16067				0.10481	-0.07794					63.4993	13.7986						0.78164	34.5394
6.34946	0.23349		6.34946	0.1733		6.34946	0.15411				0.1051	-0.12127					63.6476	13.8339						0.78375	34.0109
6.36677	0.22179		6.36677	0.17911		6.36677	0.10116				0.10538	-0.1045					63.796	13.8691						0.78585	33.5729
6.38407	0.30421		6.38407	0.17119		6.38407	0.16405				0.10567	-0.08451					63.9444	13.9044						0.78796	33.2117
6.40135	0.29592		6.40135	0.18958		6.40135	0.12935				0.10595	-0.07809					64.0927	13.9396						0.79007	32.8849
6.41866	0.29125		6.41866	0.17034		6.41866	0.12922				0.10624	-0.08236					64.2411	13.9748						0.79217	32.5371
6.43594	0.29072		6.43594	0.19745		6.43594	0.14544				0.10653	-0.08495					64.3894	14.0101						0.79428	32.121
6.45324	0.26947		6.45324	0.17413		6.45324	0.1303				0.10681	-0.06993					64.5378	14.0453						0.79639	31.6142
6.47053	0.27245		6.47053	0.19306		6.47053	0.17458				0.1071	-0.06683					64.6862	14.0806						0.79849	31.0264
6.48783	0.25329		6.48783	0.18084		6.48783	0.18483				0.10739	-0.0823					64.8345	14.1158						0.8006	30.3961
6.50512	0.25911		6.50512	0.1797		6.50512	0.09974				0.10767	-0.07917					64.9829	14.1511						0.80271	29.7765
6.52242	0.26025		6.52242	0.16294		6.52242	0.18449				0.10796	-0.06735					65.1313	14.1863						0.80481	29.2171
6.53972	-0.08964		6.53972	0.15404		6.53972	0.19427				0.10825	-0.06915					65.2796	14.2216						0.80692	28.7484
6.55706	0.21407		6.55706	0.158		6.55706	0.20254				0.10853	-0.07113					65.428	14.2568						0.80903	28.3726
6.57437	0.22905		6.57437	0.15591		6.57437	0.21433				0.10882	-0.08328					65.5763	14.2921						0.81113	28.0657
6.59167	0.22808		6.59167	0.14807		6.59167	0.21965				0.10911	-0.06868					65.7247	14.3273						0.81324	27.7882
6.60897	0.2183		6.60897	0.15156		6.60897	0.21777				0.10939	-0.08172					65.8731	14.3626						0.81535	27.5004
6.62627	0.20601		6.62627	0.15723		6.62627	0.22036				0.10968	-0.08332					66.0214	14.3978						0.81745	27.1769
6.64357	0.21081		6.64357	0.15019		6.64357	0.20235				0.10996	-0.08421					66.1698	14.4331						0.81956	26.814
6.66086	0.2079		6.66086	0.16608		6.66086	0.21667				0.11025	-0.08304					66.3182	14.4683						0.82167	26.4292
6.67816	0.18327		6.67816	0.1581		6.67816	0.1944				0.11054	-0.08726					66.4665	14.5036						0.82377	26.0517
6.69545	0.18895		6.69545	0.16216		6.69545	0.21146				0.11082	-0.08952					66.6149	14.5388						0.82588	25.709
6.71272	0.18316		6.71272	0.15705		6.71272	0.17554				0.11111	-0.08947					66.7632	14.574						0.82799	25.415
6.73001	0.1824		6.73001	0.1694		6.73001	0.20283				0.1114	-0.09063					66.9116	14.6093						0.83009	25.1632
6.7473	0.18163		6.7473	0.16598		6.7473	0.1564				0.11168	-0.08591					67.06	14.6445						0.8322	24.9287
6.76461	0.18268		6.76461	0.17968		6.76461	0.18254				0.11197	-0.08565					67.2083	14.6798						0.83431	24.677
6.78189	0.1878		6.78189	0.18208		6.78189	0.15809				0.11225	-0.09797					67.3567	14.715						0.83641	24.3774
6.79918	0.19606		6.79918	0.18931		6.79918	0.13739				0.11254	-0.09271					67.5051	14.7503						0.83852	24.0143
6.8165	0.17649		6.8165	0.18882		6.8165	0.19845				0.11283	-0.07794					67.6534	14.7855						0.84063	23.5937
6.8338	0.18924		6.8338	0.19495		6.8338	0.17704				0.11311	-0.10192					67.8018	14.8208						0.84273	23.1409
6.85108	0.16961		6.85108	0.18615		6.85108	0.15656				0.1134	-0.08069					67.9501	14.856						0.84484	22.692
6.86839	0.18161		6.86839	0.19338		6.86839	0.17386				0.11369	-0.05862					68.0985	14.8913						0.84695	22.2807
6.88567	0.17002		6.88567	0.18508		6.88567	0.16634				0.11397	-0.08225					68.2469	14.9265						0.84905	21.9271
6.90298	0.16615		6.90298	0.18787		6.90298	0.17433				0.11426	-0.08116					68.3952	14.9618						0.85116	21.6314
6.92028	0.15633		6.92028	0.19181		6.92028	0.15759				0.11455	-0.06756					68.5436	14.997						0.85327	21.3754
6.9376	0.15357		6.9376	0.18986		6.9376	0.16484				0.11483	-0.0569					68.692	15.0322						0.85537	21.1306
6.95488	0.147		6.95488	0.19814		6.95488	0.15484				0.11512	-0.0465					68.8403	15.0675						0.85748	20.8706
6.97218	0.15118		6.97218	0.18799		6.97218	0.16594				0.11541	-0.05591					68.9887	15.1028						0.85959	20.5811
6.98947	0.16142		6.98947	0.18983		6.98947	0.15102				0.11569	-0.04843					69.1371	15.138						0.86169	20.2664
7.00682	0.13548		7.00682	0.1734		7.00682	0.15932				0.11598	-0.05972					69.2854	15.1732						0.8638	19.9472
7.02411	0.1586		7.02411	0.17737		7.02411	0.14274				0.11627	-0.04851					69.4338	15.2085						0.86591	19.6525
7.0414	0.12941		7.0414	0.1679		7.0414	0.14842				0.11655	-0.05836					69.5821	15.2437						0.86801	19.4084
7.05869	0.14513		7.05869	0.18051		7.05869	0.13974				0.11684	-0.03953					69.7305	15.279						0.87012	19.2272
7.07598	0.10822		7.07598	0.17516		7.07598	0.13762				0.11712	-0.0494					69.8789	15.3142						0.87223	19.1025
7.09327	0.16645		7.09327	0.19792		7.09327	0.13655				0.11741	-0.05164					70.0272	15.3495						0.87433	19.0103
7.11056	0.12249		7.11056	0.17408		7.11056	0.12605				0.1177	-0.05267					70.1756	15.3847						0.87644	18.918
7.12785	0.1347		7.12785	0.18407		7.12785	0.13213				0.11798	-0.05894					70.324	15.42						0.87855	18.7952
7.14516	0.14174		7.14516	0.16498		7.14516	0.1339				0.11827	-0.06538					70.4723	15.4552						0.88065	18.624
7.16245	0.1233		7.16245	0.16206		7.16245	0.1308				0.11856	-0.07411					70.6207	15.4905						0.88276	18.4049
7.17975	0.11558		7.17975	0.15929		7.17975	0.12745				0.11884	-0.07981					70.769	15.5257						0.88487	18.1551
7.19706	0.12407		7.19706	0.14374		7.19706	0.13986				0.11913	-0.07722					70.9174	15.561						0.88697	17.9009
7.21437	0.10157		7.21437	0.14307		7.21437	0.12106				0.11942	-0.09122					71.0658	15.5962						0.88908	17.6674
7.23165	0.11345		7.23165	0.13408		7.23165	0.12864				0.1197	-0.0925					71.2141	15.6314						0.89119	17.4681
7.24895	0.10292		7.24895	0.13399		7.24895	0.11864				0.11999	-0.10088					71.3625	15.6667						0.89329	17.3005
7.26623	0.1125		7.26623	0.12124		7.26623	0.12409				0.12027	-0.09089					71.5109	15.7019						0.8954	17.1474
7.28355	0.09287		7.28355	0.11763		7.28355	0.11029				0.12056	-0.08895					71.6592	15.7372						0.89751	16.9839
7.30084	0.09929		7.30084	0.10962		7.30084	0.11551				0.12085	-0.09136					71.8076	15.7724						0.89961	16.7882
7.31815	0.07533		7.31815	0.11466		7.31815	0.11063				0.12113	-0.08889					71.956	15.8077						0.90172	16.5503
7.33543	0.10869		7.33543	0.10255		7.33543	0.12108				0.12142	-0.09722					72.1043	15.8429						0.90383	16.277
7.35272	0.07712		7.35272	0.09788		7.35272	0.11224				0.12171	-0.0879					72.2527	15.8782						0.90593	15.9896
7.37002	0.10327		7.37002	0.10413		7.37002	0.13321				0.12199	-0.08562					72.401	15.9134						0.90804	15.7172
7.38732	0.06893		7.38732	0.09997		7.38732	0.11092				0.12228	-0.08426					72.5494	15.9487						0.91015	15.4857
7.4046	0.08109		7.4046	0.11282		7.4046	0.12988				0.12257	-0.10855					72.6978	15.9839						0.91225	15.3095
7.42189	0.04947		7.42189	0.10045		7.42189	0.11081				0.12285	-0.07899					72.8461	16.0192						0.91436	15.1867
7.43918	0.06675		7.43918	0.11463		7.43918	0.12531				0.12314	-0.09012					72.9945	16.0544						0.91647	15.1002
7.45647	0.02705		7.45647	0.10578		7.45647	0.12017				0.12343	-0.07747					73.1428	16.0897						0.91857	15.0257
7.47379	0.05156		7.47379	0.12396		7.47379	0.12854				0.12371	-0.1096					73.2912	16.1249						0.92068	14.9404
7.49108	0.02159		7.49108	0.10823		7.49108	0.12395				0.124	-0.07918					73.4396	16.1602						0.92279	14.8317
7.50838	0.03889		7.50838	0.11781		7.50838	0.13107				0.12428	-0.08547					73.5879	16.1954						0.92489	14.7018
7.52569	0.00469		7.52569	0.11345		7.52569	0.1237				0.12457	-0.07472					73.7363	16.2307						0.927	14.5655
7.54297	0.01737		7.54297	0.1244		7.54297	0.13574				0.12486	-0.09426					73.8847	16.2659						0.92911	14.4437
7.56026	-0.01881		7.56026	0.10477		7.56026	0.12734				0.12514	-0.09434					74.033	16.3011						0.93121	14.354
7.57755	0.00527		7.57755	0.13541		7.57755	0.13911				0.12543	-0.08799					74.1814	16.3364						0.93332	14.3033
7.59485	-0.03337		7.59485	0.12614		7.59485	0.12804				0.12572	-0.08418					74.3298	16.3716						0.93543	14.2837
7.61214	0.00257		7.61214	0.13926		7.61214	0.13572				0.126	-0.09208					74.4781	16.4069						0.93753	14.2749
7.62943	-0.03201		7.62943	0.1278		7.62943	0.12037				0.12629	-0.07927					74.6265	16.4421						0.93964	14.2511
7.64674	-0.01862		7.64674	0.13411		7.64674	0.12957				0.12658	-0.08674					74.7749	16.4774						0.94175	14.1902
7.66405	-0.03146		7.66405	0.12885		7.66405	0.1145				0.12686	-0.08799					74.9232	16.5126						0.94385	14.0814
7.68136	0.02815		7.68136	0.14522		7.68136	0.123				0.12715	-0.09086					75.0716	16.5479						0.94596	13.9289
7.69866	-0.0322		7.69866	0.13425		7.69866	0.11062				0.12744	-0.08392					75.2199	16.5831						0.94807	13.7496
7.71593	-0.03249		7.71593	0.14978		7.71593	0.12039				0.12772	-0.08636					75.3683	16.6184						0.95017	13.5668
7.73323	-0.05698		7.73323	0.13119		7.73323	0.11419				0.12801	-0.08928					75.5167	16.6536						0.95228	13.4009
7.75052	-0.03362		7.75052	0.13262		7.75052	0.12335				0.1283	-0.08882					75.665	16.6889						0.95439	13.2628
7.76782	-0.04918		7.76782	0.11981		7.76782	0.12759				0.12858	-0.08743					75.8134	16.7241						0.95649	13.1499
7.7851	-0.04892		7.7851	0.12747		7.7851	0.12555				0.12887	-0.08111					75.9617	16.7594						0.9586	13.0487
7.80243	-0.04662		7.80243	0.12253		7.80243	0.12611				0.12915	-0.08923					76.1101	16.7946						0.96071	12.9412
7.81972	-0.05669		7.81972	0.12716		7.81972	0.12791				0.12944	-0.08321					76.2585	16.8298						0.96281	12.8127
7.83704	-0.05648		7.83704	0.10878		7.83704	0.12829				0.12973	-0.08601					76.4068	16.8651						0.96492	12.6586
7.85435	-0.06168		7.85435	0.12156		7.85435	0.13418				0.13001	-0.08939					76.5552	16.9003						0.96703	12.4871
7.87165	-0.06419		7.87165	0.09407		7.87165	0.12664				0.1303	-0.085					76.7036	16.9356						0.96913	12.3164
7.88895	-0.0665		7.88895	-0.64399		7.88895	0.13352				0.13059	-0.09116					76.8519	16.9708						0.97124	12.1684
7.90624	-0.07565		7.90624	-0.69055		7.90624	0.12827				0.13087	-0.09359					77.0003	17.0061						0.97335	12.0603
7.92352	-0.07803		7.92352	-0.00234		7.92352	0.1331				0.13116	-0.07496					77.1487	17.0413						0.97545	11.9987
7.94082	-0.0917		7.94082	0.1412		7.94082	0.13141				0.13145	-0.07037					77.297	17.0766						0.97756	11.9765
7.9581	-0.08393		7.9581	0.11842		7.9581	0.12553				0.13173	-0.07361					77.4454	17.1118						0.97967	11.9763
7.97541	-0.08812		7.97541	0.11181		7.97541	0.13279				0.13202	-0.06432					77.5937	17.1471						0.98177	11.9765
7.9927	-0.09186		7.9927	-0.02124		7.9927	0.12629				0.1323	-0.07688					77.7421	17.1823						0.98388	11.9592
8.01001	-0.08748		8.01001	0.11222		8.01001	0.13883				0.13259	-0.08906					77.8905	17.2176						0.98599	11.9164
8.0273	0.00328		8.0273	0.11988		8.0273	0.12474				0.13288	-0.06887					78.0388	17.2528						0.98809	11.8518
8.0446	-0.07001		8.0446	0.1104		8.0446	0.14345				0.13316	-0.07283					78.1872	17.288						0.9902	11.7787
8.06189	-0.06951		8.06189	0.08922		8.06189	0.11062				0.13345	-0.07233					78.3356	17.3233						0.99231	11.7133
8.07919	-0.05451		8.07919	0.11842		8.07919	0.13451				0.13374	-0.07718					78.4839	17.3586						0.99441	11.6678
8.09649	-0.07177		8.09649	0.11549		8.09649	0.11227				0.13402	-0.0981					78.6323	17.3938						0.99652	11.6447
8.1138	-0.07314		8.1138	0.11607		8.1138	0.13869				0.13431	-0.06817					78.7806	17.429						0.99863	11.6357
8.13109	-0.08328		8.13109	0.12492		8.13109	0.11289				0.1346	-0.07317					78.929	17.4643						1.00073	11.6244
8.1484	-0.04483		8.1484	0.11592		8.1484	0.13173				0.13488	-0.07475					79.0774	17.4995						1.00284	11.5928
8.16569	-0.06385		8.16569	0.1187		8.16569	0.12206				0.13517	-0.08614					79.2257	17.5348						1.00495	11.528
8.183	-0.04715		8.183	0.14225		8.183	0.13958				0.13545	-0.06327					79.3741	17.57						1.00705	11.427
8.20029	-0.05247		8.20029	0.13996		8.20029	0.1198				0.13574	-0.08216					79.5225	17.6053						1.00916	11.2981
8.2176	-0.03956		8.2176	0.12357		8.2176	0.13017				0.13603	-0.05802					79.6708	17.6405						1.01127	11.1573
8.23488	-0.05608		8.23488	0.10522		8.23488	0.12692				0.13631	-0.07918					79.8192	17.6758						1.01337	11.0216
8.25217	-0.03473		8.25217	0.12079		8.25217	0.13121				0.1366	-0.07204					79.9676	17.711						1.01548	10.9032
8.26948	-0.05545		8.26948	0.10978		8.26948	0.12819				0.13689	-0.07233					80.1159	17.7463						1.01759	10.8048
8.28679	-0.02535		8.28679	0.12874		8.28679	0.1324				0.13717	-0.06895					80.2643	17.7815						1.01969	10.7192
8.30409	-0.05806		8.30409	0.10431		8.30409	0.12335				0.13746	-0.07547					80.4126	17.8168						1.0218	10.6333
8.3214	-0.01924		8.3214	0.12352		8.3214	0.13752				0.13774	-0.07344					80.561	17.852						1.02391	10.5342
8.3387	-0.04384		8.3387	0.08012		8.3387	0.12528				0.13803	-0.07622					80.7094	17.8873						1.02601	10.4154
8.35598	-0.01373		8.35598	0.11125		8.35598	0.13455				0.13832	-0.07735					80.8577	17.9225						1.02812	10.2803
8.37328	-0.04598		8.37328	0.07273		8.37328	0.12355				0.1386	-0.08082					81.0061	17.9577						1.03023	10.1416
8.39057	-0.00318		8.39057	0.09164		8.39057	0.13178				0.13889	-0.08531					81.1544	17.993						1.03233	10.0163
8.40786	-0.04994		8.40786	0.07476		8.40786	0.12348				0.13918	-0.08384					81.3028	18.0282						1.03444	9.91908
8.42515	-0.00552		8.42515	0.09885		8.42515	0.13407				0.13946	-0.08175					81.4512	18.0635						1.03655	9.85565
8.44245	-0.04351		8.44245	0.07603		8.44245	0.12011				0.13975	-0.08834					81.5995	18.0987						1.03865	9.81986
8.45975	-0.06041		8.45975	0.12573		8.45975	0.13987				0.14004	-0.09932					81.7479	18.134						1.04076	9.79505
8.47708	0.01311		8.47708	0.08882		8.47708	0.11496				0.14032	-0.10374					81.8963	18.1692						1.04287	9.7598
8.49438	-0.01888		8.49438	0.14434		8.49438	0.11403				0.14061	-0.09196					82.0446	18.2045						1.04497	9.69578
8.51168	-0.02002		8.51168	0.11818		8.51168	0.13742				0.14089	-0.09094					82.193	18.2397						1.04708	9.5948
8.52896	-0.00999		8.52896	0.16096		8.52896	0.13371				0.14118	-0.08629					82.3414	18.275						1.04919	9.46234
8.54625	-0.00607		8.54625	0.14649		8.54625	0.12648				0.14147	-0.09516					82.4897	18.3102						1.05129	9.31595
8.56355	0.00022741		8.56355	0.17412		8.56355	0.12177				0.14175	-0.09763					82.6381	18.3455						1.0534	9.17922
8.58083	-9.78643e-05		8.58083	0.15576		8.58083	0.13105				0.14204	-0.07646					82.7864	18.3807						1.05551	9.07331
8.59813	0.0078		8.59813	0.17575		8.59813	0.12412				0.14233	-0.06309					82.9348	18.4159						1.05761	9.00929
8.61542	0.0649		8.61542	0.15541		8.61542	0.13024				0.14261	-0.07736					83.0832	18.4512						1.05972	8.98415
8.63271	-0.000105951		8.63271	0.17858		8.63271	0.12551				0.1429	-0.07719					83.2315	18.4865						1.06183	8.98203
8.64999	-0.03406		8.64999	0.14665		8.64999	0.12802				0.14319	-0.06134					83.3799	18.5217						1.06393	8.98021
8.66732	0.00725		8.66732	0.16317		8.66732	0.12492				0.14347	-0.06401					83.5283	18.5569						1.06604	8.9576
8.68461	0.02859		8.68461	0.13325		8.68461	0.13028				0.14376	-0.07543					83.6766	18.5922						1.06815	8.90261
8.7019	0.01968		8.7019	0.14421		8.7019	0.12913				0.14404	-0.05356					83.825	18.6274						1.07025	8.81733
8.7192	0.02229		8.7192	0.12839		8.7192	0.14104				0.14433	-0.0734					83.9733	18.6627						1.07236	8.71652
8.73651	0.01914		8.73651	0.13728		8.73651	0.11637				0.14462	-0.0558					84.1217	18.6979						1.07447	8.62183
8.75379	0.05586		8.75379	0.12723		8.75379	0.1584				0.1449	-0.07011					84.2701	18.7332						1.07657	8.55336
8.77109	-0.00217		8.77109	0.13333		8.77109	0.09014				0.14519	-0.06605					84.4184	18.7684						1.07868	8.52189
8.78838	0.03577		8.78838	0.11746		8.78838	0.11827				0.14548	-0.07512					84.5668	18.8037						1.08079	8.52464
8.80569	0.0317		8.80569	0.14052		8.80569	0.12605				0.14576	-0.06233					84.7152	18.8389						1.08289	8.54632
8.82298	0.04398		8.82298	0.12479		8.82298	0.12672				0.14605	-0.06823					84.8635	18.8742						1.085	8.56482
8.84029	0.02571		8.84029	0.14086		8.84029	0.125				0.14634	-0.06061					85.0119	18.9094						1.08711	8.55967
8.85757	0.03694		8.85757	0.1414		8.85757	0.12265				0.14662	-0.05903					85.1603	18.9447						1.08921	8.51986
8.87488	0.01988		8.87488	0.13486		8.87488	0.12406				0.14691	-0.06649					85.3086	18.9799						1.09132	8.44808
8.89217	0.04515		8.89217	0.13447		8.89217	0.11868				0.1472	-0.07553					85.457	19.0151						1.09343	8.35991
8.90948	0.00446		8.90948	0.14679		8.90948	0.12554				0.14748	-0.08606					85.6053	19.0504						1.09553	8.2782
8.9268	0.01128		8.9268	0.12869		8.9268	0.11857				0.14777	-0.09115					85.7537	19.0857						1.09764	8.2248
8.9441	-0.00844		8.9441	0.14414		8.9441	0.12108				0.14805	-0.08194					85.9021	19.1209						1.09975	8.21272
8.96139	0.01702		8.96139	0.13445		8.96139	0.12105				0.14834	-0.07545					86.0504	19.1561						1.10185	8.24175
8.97869	-0.03114		8.97869	0.13633		8.97869	0.11646				0.14863	-0.06994					86.1988	19.1914						1.10396	8.29896
8.99598	0.02691		8.99598	0.14824		8.99598	0.13223				0.14891	-0.06064					86.3471	19.2266						1.10607	8.36383
9.0133	-0.02941		9.0133	0.13809		9.0133	0.11058				0.1492	-0.05431					86.4955	19.2619						1.10817	8.41604
9.0306	0.02999		9.0306	0.16421		9.0306	0.1355				0.14949	-0.07733					86.6439	19.2971						1.11028	8.44278
9.0479	0.00506		9.0479	0.14101		9.0479	0.12208				0.14977	-0.09565					86.7922	19.3324						1.11239	8.44292
9.06519	0.14277		9.06519	0.15474		9.06519	0.13738				0.15006	-0.10095					86.9406	19.3676						1.11449	8.42647
9.08248	-0.01718		9.08248	0.14692		9.08248	0.12751				0.15035	-0.12941					87.089	19.4029						1.1166	8.40978
9.09977	-0.00658		9.09977	0.13918		9.09977	0.12421				0.15063	-0.10256					87.2373	19.4381						1.11871	8.40835
9.11711	0.0448		9.11711	0.17431		9.11711	0.12566				0.15092	-0.14635					87.3857	19.4734						1.12081	8.43019
9.13441	-0.00309		9.13441	0.09828		9.13441	0.1346				0.1512	-0.14807					87.5341	19.5086						1.12292	8.47227
9.1517	0.01147		9.1517	0.095		9.1517	0.12314				0.15149	-0.13281					87.6824	19.5438						1.12503	8.52145
9.16899	0.02356		9.16899	0.14455		9.16899	0.13909				0.15178	-0.15278					87.8308	19.5791						1.12713	8.55937
9.1863	0.02166		9.1863	0.11158		9.1863	0.12437				0.15206	-0.17292					87.9792	19.6144						1.12924	8.56944
9.20358	0.03303		9.20358	0.15274		9.20358	0.13987				0.15235	-0.1567					88.1275	19.6496						1.13135	8.54305
9.22088	0.02324		9.22088	0.09932		9.22088	0.13889				0.15264	-0.17897					88.2759	19.6848						1.13345	8.48265
9.23818	0.03869		9.23818	0.13871		9.23818	0.12444				0.15292	-0.16438					88.4242	19.7201						1.13556	8.4006
9.25549	0.031		9.25549	0.11192		9.25549	0.12229				0.15321	-0.17062					88.5726	19.7553						1.13767	8.31423
9.27277	0.04023		9.27277	0.1479		9.27277	0.16845				0.1535	-0.13761					88.721	19.7906						1.13977	8.23921
9.29008	0.03026		9.29008	0.11037		9.29008	0.09184				0.15378	-0.1092					88.8693	19.8258						1.14188	8.18384
9.30738	0.05797		9.30738	0.14099		9.30738	0.13962				0.15407	-0.07862					89.0177	19.8611						1.14399	8.14653
9.32467	0.02462		9.32467	0.12124		9.32467	0.12557				0.15436	-0.08371					89.166	19.8963						1.14609	8.11738
9.34197	0.08202		9.34197	0.14161		9.34197	0.134				0.15464	-0.0805					89.3144	19.9316						1.1482	8.08307
9.35926	0.0356		9.35926	0.13042		9.35926	0.11968				0.15493	-0.09131					89.4628	19.9668						1.15031	8.03311
9.37656	0.07601		9.37656	0.14939		9.37656	0.1332				0.15521	-0.077					89.6111	20.0021						1.15241	7.96475
9.39386	0.05665		9.39386	0.14248		9.39386	0.11697				0.1555	-0.08104					89.7595	20.0373						1.15452	7.88456
9.41114	0.08218		9.41114	0.16266		9.41114	0.13391				0.15579	-0.08219					89.9079	20.0726						1.15663	7.806
9.42844	0.06262		9.42844	0.153		9.42844	0.11741				0.15607	-0.08182					90.0562	20.1078						1.15873	7.744
9.44573	0.0944		9.44573	0.17217		9.44573	0.12523				0.15636	-0.07803					90.2046	20.143						1.16084	7.70864
9.46303	0.05339		9.46303	0.15787		9.46303	0.10954				0.15665	-0.09134					90.353	20.1783						1.16295	7.70068
9.48032	0.08814		9.48032	0.17553		9.48032	0.11318				0.15693	-0.08547					90.5013	20.2136						1.16505	7.71075
9.49762	0.0484		9.49762	0.1584		9.49762	0.13448				0.15722	-0.07902					90.6497	20.2488						1.16716	7.72259
9.51492	0.09123		9.51492	0.17923		9.51492	0.13642				0.1575	-0.08829					90.798	20.284						1.16927	7.71908
9.53221	0.049		9.53221	0.16109		9.53221	0.11112				0.15779	-0.0871					90.9464	20.3193						1.17137	7.6888
9.54951	0.09721		9.54951	0.19168		9.54951	0.13342				0.15808	-0.07397					91.0948	20.3545						1.17348	7.63023
9.56685	0.05872		9.56685	0.1657		9.56685	0.11491				0.15836	-0.0941					91.2431	20.3898						1.17559	7.55199
9.58413	0.11343		9.58413	0.1865		9.58413	0.13183				0.15865	-0.05633					91.3915	20.425						1.17769	7.46894
9.60145	0.07134		9.60145	0.16938		9.60145	0.12098				0.15894	-0.08512					91.5399	20.4603						1.1798	7.39568
9.61874	0.11692		9.61874	0.18755		9.61874	0.12858				0.15922	-0.08306					91.6882	20.4955						1.18191	7.34005
9.63604	0.0881		9.63604	0.18092		9.63604	0.12543				0.15951	-0.07734					91.8366	20.5308						1.18401	7.29961
9.65332	0.11895		9.65332	0.1921		9.65332	0.12722				0.1598	-0.06328					91.9849	20.566						1.18612	7.26242
9.67063	0.09722		9.67063	0.18434		9.67063	0.12497				0.16008	-0.0681					92.1333	20.6013						1.18823	7.21236
9.68792	0.11463		9.68792	0.20336		9.68792	0.12394				0.16037	-0.04717					92.2817	20.6365						1.19033	7.13662
9.70522	0.10354		9.70522	0.20505		9.70522	0.12429				0.16066	-0.02686					92.43	20.6718						1.19244	7.03258
9.72251	0.09758		9.72251	0.21329		9.72251	0.12083				0.16094	-0.0392					92.5784	20.707						1.19455	6.91083
9.7398	0.10965		9.7398	0.22006		9.7398	0.12495				0.16123	-0.03145					92.7268	20.7422						1.19665	6.79285
9.75711	0.09263		9.75711	0.22746		9.75711	0.12121				0.16151	-0.066					92.8751	20.7775						1.19876	6.70359
9.7744	0.10827		9.7744	0.23181		9.7744	0.12003				0.1618	-0.0638					93.0235	20.8127						1.20087	6.66157
9.79169	0.09345		9.79169	0.24333		9.79169	0.1226				0.16209	-0.07338					93.1719	20.848						1.20297	6.67026
9.80898	0.11268		9.80898	0.24656		9.80898	0.12278				0.16237	-0.07547					93.3202	20.8832						1.20508	6.71429
9.82627	0.09654		9.82627	0.25277		9.82627	0.1238				0.16266	-0.10829					93.4686	20.9185						1.20719	6.76247
9.84357	0.11665		9.84357	0.25993		9.84357	0.11973				0.16295	-0.11196					93.6169	20.9537						1.20929	6.77737
9.86085	0.09923		9.86085	0.27037		9.86085	0.12443				0.16323	-0.12994					93.7653	20.989						1.2114	6.72833
9.87814	0.12693		9.87814	0.27413		9.87814	0.12317				0.16352	-0.14242					93.9137	21.0242						1.21351	6.60349
9.89544	0.1012		9.89544	0.27479		9.89544	0.1139				0.16381	-0.14999					94.062	21.0595						1.21561	6.4164
9.91274	0.13452		9.91274	0.2935		9.91274	0.13141				0.16409	-0.15319					94.2104	21.0947						1.21772	6.20424
9.93003	0.09634		9.93003	0.29036		9.93003	0.11154				0.16438	-0.14481					94.3588	21.13						1.21983	6.01768
9.94735	0.13857		9.94735	0.31532		9.94735	0.12592				0.16466	-0.11512					94.5071	21.1652						1.22194	5.90517
9.96464	0.10049		9.96464	0.31659		9.96464	0.10098				0.16495	-0.11133					94.6555	21.2005						1.22404	5.89672
9.98194	0.13641		9.98194	0.32664		9.98194	0.145				0.16524	-0.11106					94.8038	21.2357						1.22615	5.99257
9.99922	0.10693		9.99922	0.32746		9.99922	0.12226				0.16552	-0.10414					94.9522	21.2709						1.22826	6.16069
10.0165	0.14444		10.0165	0.34646		10.0165	0.12144				0.16581	-0.10003					95.1006	21.3062						1.23036	6.3444
10.0338	0.123		10.0338	0.34428		10.0338	0.10758				0.1661	-0.0977					95.2489	21.3414						1.23247	6.47793
10.0511	0.15862		10.0511	0.36006		10.0511	0.12102				0.16638	-0.08643					95.3973	21.3767						1.23458	6.50514
10.0684	0.12233		10.0684	0.35361		10.0684	0.10804				0.16667	-0.08565					95.5457	21.4119						1.23668	6.39565
10.0857	0.16692		10.0857	0.36436		10.0857	0.12518				0.16696	-0.06779					95.694	21.4472						1.23879	6.15331
10.103	0.12786		10.103	0.35732		10.103	0.1047				0.16724	-0.05948					95.8424	21.4824						1.2409	5.81445
10.1203	0.16804		10.1203	0.36025		10.1203	0.11369				0.16753	-0.08862					95.9908	21.5177						1.243	5.4369
10.1376	0.14059		10.1376	0.36502		10.1376	0.09585				0.16781	-0.05705					96.1391	21.5529						1.24511	5.08318
10.1548	0.1582		10.1548	0.35914		10.1548	0.11616				0.1681	-0.04555					96.2875	21.5882						1.24722	4.80351
10.1721	0.13836		10.1721	0.36501		10.1721	0.10496				0.16839	-0.0585					96.4358	21.6234						1.24932	4.62367
10.1894	0.15759		10.1894	0.35877		10.1894	0.12777				0.16867	-0.04547					96.5842	21.6587						1.25143	4.54108
10.2068	0.13932		10.2068	0.36136		10.2068	0.11418				0.16896	-0.05614					96.7326	21.6939						1.25354	4.52963
10.2241	0.15519		10.2241	0.36915		10.2241	0.1424				0.16925	-0.04005					96.8809	21.7292						1.25564	4.55096
10.2414	0.13955		10.2414	0.36232		10.2414	0.12065				0.16953	-0.04814					97.0293	21.7644						1.25775	4.56784
10.2586	0.16806		10.2586	0.38037		10.2586	0.14747				0.16982	-0.03355					97.1776	21.7997						1.25986	4.55532
10.2759	0.1357		10.2759	0.37284		10.2759	0.11403				0.17011	-0.03878					97.326	21.8349						1.26196	4.50611
10.2932	0.16559		10.2932	0.38324		10.2932	0.14115				0.17039	-0.05485					97.4744	21.8701						1.26407	4.4293
10.3105	0.13267		10.3105	0.37566		10.3105	0.11532				0.17068	-0.04168					97.6227	21.9054						1.26618	4.34366
10.3278	0.16814		10.3278	0.3781		10.3278	0.14603				0.17096	-0.0454					97.7711	21.9406						1.26828	4.26855
10.3451	0.13177		10.3451	0.37375		10.3451	0.11645				0.17125	-0.05156					97.9195	21.9759						1.27039	4.21613
10.3624	0.18185		10.3624	0.37815		10.3624	0.14083				0.17154	-0.04829					98.0678	22.0111						1.2725	4.18742
10.3797	0.13		10.3797	0.36448		10.3797	0.09724				0.17182	-0.06634					98.2162	22.0464						1.2746	4.17329
10.397	0.18589		10.397	0.37171		10.397	0.14339				0.17211	-0.06213					98.3645	22.0816						1.27671	4.15945
10.4143	0.13482		10.4143	0.35498		10.4143	0.09131				0.1724	-0.07596					98.5129	22.1169						1.27882	4.13296
10.4316	0.16998		10.4316	0.35594		10.4316	0.1283				0.17268	-0.07779					98.6613	22.1521						1.28092	4.08766
10.4489	0.15495		10.4489	0.33347		10.4489	0.08901				0.17297	-0.07464					98.8096	22.1874						1.28303	4.02629
10.4662	0.16886		10.4662	0.32599		10.4662	0.13116				0.17326	-0.0708					98.958	22.2226						1.28514	3.95885
10.4835	0.1719		10.4835	0.30653		10.4835	0.09159				0.17354	-0.06864					99.1064	22.2579						1.28724	3.89797
10.5009	0.16895		10.5009	0.29351		10.5009	0.13623				0.17383	-0.06728					99.2547	22.2931						1.28935	3.85347
10.5182	0.1839		10.5182	0.28602		10.5182	0.09877				0.17411	-0.06583					99.4031	22.3284						1.29146	3.8283
10.5355	0.17079		10.5355	0.26896		10.5355	0.1414				0.1744	-0.07834					99.5515	22.3636						1.29356	3.81747
10.5528	0.18668		10.5528	0.25419		10.5528	0.10518				0.17469	-0.04498					99.6998	22.3988						1.29567	3.81026
10.5701	0.17356		10.5701	0.23276		10.5701	0.14566				0.17497	-0.07217					99.8482	22.4341						1.29778	3.79473
10.5874	0.18559		10.5874	0.22681		10.5874	0.11112				0.17526	-0.06836					99.9965	22.4693						1.29988	3.76251
10.6047	0.16145		10.6047	0.19632		10.6047	0.1399				0.17555	-0.07607					100.145	22.5046						1.30199	3.71205
10.622	0.17379		10.622	0.20956		10.622	0.11174				0.17583	-0.06427					100.293	22.5398						1.3041	3.649
10.6393	0.16954		10.6393	0.18864		10.6393	0.13236				0.17612	-0.13739					100.442	22.5751						1.3062	3.58366
10.6566	0.17125		10.6566	0.19512		10.6566	0.10991				0.17641	-0.00624					100.59	22.6103						1.30831	3.52668
10.6739	0.1714		10.6739	0.18544		10.6739	0.13405				0.17669	-0.06878					100.738	22.6456						1.31042	3.4847
10.6912	0.16349		10.6912	0.1916		10.6912	0.10586				0.17698	-0.02953					100.887	22.6808						1.31252	3.45783
10.7085	0.18681		10.7085	0.18934		10.7085	0.13007				0.17726	-0.07962					101.035	22.7161						1.31463	3.4398
10.7258	0.16456		10.7258	0.20053		10.7258	0.10359				0.17755	-0.04428					101.183	22.7513						1.31674	3.42069
10.7431	0.19255		10.7431	0.21076		10.7431	0.12902				0.17784	-0.05488					101.332	22.7866						1.31884	3.39113
10.7604	0.1857		10.7604	0.22681		10.7604	0.0992				0.17812	-0.0711					101.48	22.8218						1.32095	3.34611
10.7777	0.1893		10.7777	0.25375		10.7777	0.12743				0.17841	-0.07742					101.629	22.8571						1.32306	3.28696
10.795	0.19486		10.795	0.26847		10.795	0.10392				0.1787	-0.06367					101.777	22.8923						1.32516	3.2207
10.8123	0.18622		10.8123	0.29176		10.8123	0.12682				0.17898	-0.05226					101.925	22.9276						1.32727	3.15703
10.8296	0.20209		10.8296	0.29593		10.8296	0.10958				0.17927	-0.06645					102.074	22.9628						1.32938	3.10431
10.8469	0.18984		10.8469	0.31295		10.8469	0.12906				0.17956	-0.05962					102.222	22.998						1.33148	3.06611
10.8642	0.20363		10.8642	0.31248		10.8642	0.10928				0.17984	-0.05995					102.37	23.0333						1.33359	3.03974
10.8815	0.1989		10.8815	0.33256		10.8815	0.13294				0.18013	-0.02564					102.519	23.0685						1.3357	3.01739
10.8987	0.21041		10.8987	0.31509		10.8987	0.11326				0.18041	-0.10207					102.667	23.1038						1.3378	2.98938
10.9161	0.19987		10.9161	0.33411		10.9161	0.12249				0.1807	-0.05767					102.815	23.139						1.33991	2.94814
10.9334	0.21573		10.9334	0.32076		10.9334	0.12111				0.18099	-0.0588					102.964	23.1743						1.34202	2.89139
10.9506	0.20867		10.9506	0.33172		10.9506	0.12214				0.18127	-0.04142					103.112	23.2095						1.34412	2.82318
10.9679	0.21408		10.9679	0.32796		10.9679	0.12002				0.18156	-0.07014					103.261	23.2448						1.34623	2.75235
10.9852	0.21798		10.9852	0.3272		10.9852	0.12874				0.18185	-0.06303					103.409	23.28						1.34834	2.68909
11.0025	0.21163		11.0025	0.31763		11.0025	0.11891				0.18213	-0.04217					103.557	23.3153						1.35044	2.64093
11.0198	0.21629		11.0198	0.32539		11.0198	0.12678				0.18242	-0.05162					103.706	23.3505						1.35255	2.60976
11.0371	0.2055		11.0371	0.3013		11.0371	0.11327				0.18271	-0.05822					103.854	23.3858						1.35466	2.5911
11.0544	0.21843		11.0544	0.31765		11.0544	0.12364				0.18299	-0.06081					104.002	23.421						1.35676	2.57587
11.0717	0.20737		11.0717	0.2848		11.0717	0.10952				0.18328	-0.06783					104.151	23.4563						1.35887	2.55398
11.089	0.20658		11.089	0.31419		11.089	0.12235				0.18356	-0.06325					104.299	23.4915						1.36098	2.51832
11.1063	0.21196		11.1063	0.2848		11.1063	0.11221				0.18385	-0.06727					104.447	23.5267						1.36308	2.46753
11.1236	0.19202		11.1236	0.30098		11.1236	0.12222				0.18414	-0.0672					104.596	23.562						1.36519	2.40653
11.1409	0.21923		11.1409	0.28095		11.1409	0.11228				0.18442	-0.0681					104.744	23.5972						1.3673	2.34448
11.1582	0.19572		11.1582	0.31692		11.1582	0.11729				0.18471	-0.06223					104.893	23.6325						1.3694	2.29122
11.1755	0.21925		11.1755	0.30411		11.1755	0.11036				0.185	-0.06934					105.041	23.6677						1.37151	2.25327
11.1928	0.20399		11.1928	0.30462		11.1928	0.11131				0.18528	-0.0712					105.189	23.703						1.37362	2.23136
11.2101	0.22496		11.2101	0.26725		11.2101	0.10667				0.18557	-0.06426					105.338	23.7382						1.37572	2.22013
11.2274	0.20834		11.2274	0.28021		11.2274	0.15396				0.18586	-0.08059					105.486	23.7735						1.37783	2.21031
11.2447	0.22731		11.2447	0.26727		11.2447	0.11574				0.18614	-0.06773					105.634	23.8087						1.37994	2.19243
11.2619	0.22013		11.2619	0.29383		11.2619	0.12072				0.18643	-0.0664					105.783	23.844						1.38204	2.1606
11.2792	0.23309		11.2792	0.24823		11.2792	0.13016				0.18671	-0.09555					105.931	23.8792						1.38415	2.11491
11.2965	0.22572		11.2965	0.28397		11.2965	0.11018				0.187	-0.08701					106.079	23.9145						1.38626	2.06137
11.3138	0.23849		11.3138	0.25935		11.3138	0.13073				0.18729	-0.044					106.228	23.9497						1.38836	2.0096
11.3311	0.2311		11.3311	0.31247		11.3311	0.09907				0.18757	-0.09793					106.376	23.985						1.39047	1.96903
11.3484	0.24013		11.3484	0.2588		11.3484	0.13461				0.18786	-0.09016					106.525	24.0202						1.39258	1.94524
11.3657	0.23859		11.3657	0.26862		11.3657	0.10204				0.18815	-0.09022					106.673	24.0555						1.39468	1.93773
11.383	0.24491		11.383	0.22995		11.383	0.13087				0.18843	-0.05202					106.821	24.0907						1.39679	1.94017
11.4003	0.24074		11.4003	0.23988		11.4003	0.10382				0.18872	-0.06801					106.97	24.1259						1.3989	1.94291
11.4176	0.23773		11.4176	0.20989		11.4176	0.13286				0.18901	-0.05505					107.118	24.1612						1.401	1.93674
11.4349	0.22435		11.4349	0.22825		11.4349	0.0988				0.18929	-0.06184					107.266	24.1964						1.40311	1.91654
11.4522	0.24376		11.4522	0.19999		11.4522	0.13357				0.18958	-0.04964					107.415	24.2317						1.40522	1.88325
11.4695	0.23679		11.4695	0.22639		11.4695	0.09919				0.18987	-0.05377					107.563	24.2669						1.40732	1.84344
11.4868	0.24667		11.4868	0.19614		11.4868	0.13162				0.19015	-0.06268					107.711	24.3022						1.40943	1.8067
11.5041	0.23247		11.5041	0.21304		11.5041	0.10494				0.19044	-0.0598					107.86	24.3374						1.41154	1.78182
11.5214	0.24833		11.5214	0.18795		11.5214	0.17338				0.19072	-0.06324					108.008	24.3727						1.41364	1.77327
11.5387	0.23957		11.5387	0.20457		11.5387	0.07291				0.19101	-0.07006					108.157	24.4079						1.41575	1.77942
11.556	0.26034		11.556	0.18388		11.556	0.13244				0.1913	-0.06162					108.305	24.4432						1.41786	1.79312
11.5733	0.23817		11.5733	0.19492		11.5733	0.10651				0.19158	-0.06109					108.453	24.4784						1.41996	1.80448
11.5906	0.26711		11.5906	0.19459		11.5906	0.13413				0.19187	-0.05473					108.602	24.5137						1.42207	1.80466
11.6079	0.24519		11.6079	0.19984		11.6079	0.10523				0.19216	-0.05533					108.75	24.5489						1.42418	1.78931
11.6252	0.26243		11.6252	0.20106		11.6252	0.13429				0.19244	-0.06297					108.898	24.5842						1.42628	1.76019
11.6425	0.24574		11.6425	0.19085		11.6425	0.10324				0.19273	-0.04889					109.047	24.6194						1.42839	1.72443
11.6598	0.26792		11.6598	0.2076		11.6598	0.12849				0.19302	-0.05277					109.195	24.6547						1.4305	1.69169
11.6771	0.24995		11.6771	0.1845		11.6771	0.10759				0.1933	-0.05386					109.343	24.6899						1.4326	1.6704
11.6944	0.26526		11.6944	0.20101		11.6944	0.114				0.19359	-0.04616					109.492	24.7251						1.43471	1.6645
11.7117	0.25001		11.7117	0.18666		11.7117	0.11069				0.19387	-0.05334					109.64	24.7604						1.43682	1.672
11.729	0.26343		11.729	0.18995		11.729	0.13132				0.19416	-0.05247					109.788	24.7956						1.43892	1.68588
11.7463	0.25012		11.7463	0.17852		11.7463	0.10419				0.19445	-0.0579					109.937	24.8309						1.44103	1.697
11.7636	0.27093		11.7636	0.17533		11.7636	0.13242				0.19473	-0.05013					110.085	24.8661						1.44314	1.69776
11.7809	0.2524		11.7809	0.1563		11.7809	0.09754				0.19502	-0.06238					110.234	24.9014						1.44524	1.68517
11.7982	0.27801		11.7982	0.171		11.7982	0.13327				0.19531	-0.06112					110.382	24.9366						1.44735	1.66198
11.8155	0.25252		11.8155	0.1501		11.8155	0.10271				0.19559	-0.03279					110.53	24.9719						1.44946	1.63553
11.8328	0.27813		11.8328	0.16446		11.8328	0.12712				0.19588	-0.06439					110.679	25.0071						1.45156	1.6147
11.8501	0.25198		11.8501	0.13807		11.8501	0.10762				0.19617	-0.03069					110.827	25.0424						1.45367	1.60623
11.8674	0.27627		11.8674	0.15877		11.8674	0.12958				0.19645	-0.06916					110.975	25.0776						1.45578	1.61183
11.8847	0.25748		11.8847	0.13463		11.8847	0.10376				0.19674	-0.04616					111.124	25.1129						1.45788	1.62732
11.902	0.27296		11.902	0.16554		11.902	0.10792				0.19703	-0.06386					111.272	25.1481						1.45999	1.64411
11.9193	0.25695		11.9193	0.14022		11.9193	0.13019				0.19731	-0.05626					111.42	25.1834						1.4621	1.65243
11.9366	0.26697		11.9366	0.17772		11.9366	0.09959				0.1976	-0.05778					111.569	25.2186						1.4642	1.64519
11.9539	0.26719		11.9539	0.1383		11.9539	0.10962				0.19788	-0.05952					111.717	25.2538						1.46631	1.62082
11.9712	0.26253		11.9712	0.1738		11.9712	0.1151				0.19817	-0.06401					111.866	25.2891						1.46842	1.58399
11.9885	0.26803		11.9885	0.15416		11.9885	0.10575				0.19846	-0.03989					112.014	25.3243						1.47052	1.54402
12.0058	0.25559		12.0058	0.18521		12.0058	0.1173				0.19874	-0.05646					112.162	25.3596						1.47263	1.51137
12.0231	0.27529		12.0231	0.18653		12.0231	0.10433				0.19903	-0.04723					112.311	25.3948						1.47474	1.49378
12.0404	0.26569		12.0404	0.2088		12.0404	0.11546				0.19932	-0.05021					112.459	25.4301						1.47684	1.49333
12.0577	0.26791		12.0577	0.18224		12.0577	0.10859				0.1996	-0.0525					112.607	25.4653						1.47895	1.50572
12.075	0.27404		12.075	0.20168		12.075	0.12306				0.19989	-0.05283					112.756	25.5006						1.48106	1.52197
12.0923	0.26302		12.0923	0.18088		12.0923	0.09635				0.20018	-0.05418					112.904	25.5358						1.48316	1.53188
12.1096	0.28207		12.1096	0.21591		12.1096	0.13103				0.20046	-0.06249					113.052	25.5711						1.48527	1.52789
12.1269	0.26266		12.1269	0.17992		12.1269	0.09834				0.20075	-0.0629					113.201	25.6063						1.48738	1.50795
12.1442	0.27382		12.1442	0.20082		12.1442	0.12647				0.20103	-0.06376					113.349	25.6416						1.48948	1.4762
12.1615	0.26702		12.1615	0.16346		12.1615	0.10062				0.20132	-0.06016					113.498	25.6768						1.49159	1.44123
12.1788	0.28658		12.1788	0.18255		12.1788	0.12135				0.20161	-0.06961					113.646	25.7121						1.4937	1.41268
12.1961	0.27502		12.1961	0.15686		12.1961	0.09917				0.20189	-0.05613					113.794	25.7473						1.4958	1.39749
12.2134	0.28769		12.2134	0.18347		12.2134	0.12373				0.20218	-0.05654					113.943	25.7826						1.49791	1.39722
12.2307	0.28215		12.2307	0.14937		12.2307	0.10356				0.20247	-0.05799					114.091	25.8178						1.50002	1.40756
12.248	0.28676		12.248	0.18607		12.248	0.12264				0.20275	-0.05882					114.239	25.853						1.50212	1.42005
12.2653	0.29092		12.2653	0.14425		12.2653	0.09866				0.20304	-0.06552					114.388	25.8883						1.50423	1.4256
12.2826	0.27731		12.2826	0.17836		12.2826	0.12558				0.20333	-0.06628					114.536	25.9235						1.50634	1.41803
12.2999	0.30034		12.2999	0.14521		12.2999	0.09893				0.20361	-0.06963					114.684	25.9588						1.50844	1.39663
12.3172	0.27099		12.3172	0.17304		12.3172	0.13302				0.2039	-0.06223					114.833	25.994						1.51055	1.36637
12.3345	0.30975		12.3345	0.14929		12.3345	0.09442				0.20418	-0.06757					114.981	26.0293						1.51266	1.33604
12.3518	0.26731		12.3518	0.18014		12.3518	0.13136				0.20447	-0.05595					115.13	26.0645						1.51476	1.31471
12.3691	0.30925		12.3691	0.15203		12.3691	0.0933				0.20476	-0.06358					115.278	26.0998						1.51687	1.30817
12.3864	0.27162		12.3864	0.17919		12.3864	0.12825				0.20504	-0.03891					115.426	26.135						1.51898	1.31659
12.4037	0.30485		12.4037	0.15556		12.4037	0.09563				0.20533	-0.07762					115.575	26.1703						1.52108	1.33443
12.421	0.2667		12.421	0.17806		12.421	0.12501				0.20562	-0.05625					115.723	26.2055						1.52319	1.35253
12.4383	0.30661		12.4383	0.1647		12.4383	0.09388				0.2059	-0.06223					115.871	26.2408						1.5253	1.36162
12.4556	0.26613		12.4556	0.18573		12.4556	0.12876				0.20619	-0.03725					116.02	26.276						1.5274	1.35592
12.4729	0.3191		12.4729	0.16887		12.4729	0.09195				0.20648	-0.05848					116.168	26.3113						1.52951	1.33534
12.4902	0.27234		12.4902	0.18111		12.4902	0.11809				0.20676	-0.04537					116.316	26.3465						1.53162	1.30545
12.5075	0.30368		12.5075	0.17449		12.5075	0.09263				0.20705	-0.05607					116.465	26.3818						1.53372	1.27527
12.5248	0.28107		12.5248	0.1741		12.5248	0.12574				0.20733	-0.05986					116.613	26.417						1.53583	1.25375
12.5421	0.30434		12.5421	0.16929		12.5421	0.08908				0.20762	-0.04366					116.762	26.4522						1.53794	1.24626
12.5594	0.28234		12.5594	0.17223		12.5594	0.11721				0.20791	-0.05762					116.91	26.4875						1.54004	1.25252
12.5767	0.30827		12.5767	0.1639		12.5767	0.09986				0.20819	-0.05387					117.058	26.5227						1.54215	1.26682
12.5939	0.27197		12.5939	0.16812		12.5939	0.12486				0.20848	-0.05843					117.207	26.558						1.54426	1.28032
12.6112	0.31758		12.6112	0.16277		12.6112	0.09274				0.20877	-0.06835					117.355	26.5932						1.54636	1.28464
12.6285	0.27743		12.6285	0.16603		12.6285	0.12893				0.20905	-0.04925					117.503	26.6285						1.54847	1.27524
12.6458	0.3241		12.6458	0.16201		12.6458	0.09093				0.20934	-0.07073					117.652	26.6637						1.55058	1.25327
12.6631	0.28524		12.6631	0.16378		12.6631	0.12629				0.20963	-0.05799					117.8	26.699						1.55268	1.2252
12.6804	0.32353		12.6804	0.16434		12.6804	0.09084				0.20991	-0.06707					117.948	26.7342						1.55479	1.20028
12.6977	0.29374		12.6977	0.17059		12.6977	0.12417				0.2102	-0.06472					118.097	26.7695						1.5569	1.18684
12.715	0.31914		12.715	0.16641		12.715	0.09728				0.21048	-0.05979					118.245	26.8047						1.559	1.18896
12.7323	0.29536		12.7323	0.1648		12.7323	0.12065				0.21077	-0.05883					118.394	26.84						1.56111	1.20469
12.7496	0.3208		12.7496	0.16654		12.7496	0.10508				0.21106	-0.06513					118.542	26.8752						1.56322	1.22665
12.7669	0.29034		12.7669	0.16384		12.7669	0.11687				0.21134	-0.06436					118.69	26.9105						1.56532	1.24474
12.7842	0.32387		12.7842	0.18005		12.7842	0.10096				0.21163	-0.06226					118.839	26.9457						1.56743	1.25002
12.8014	0.28702		12.8014	0.16903		12.8014	0.1163				0.21192	-0.06402					118.987	26.9809						1.56954	1.23808
12.8187	0.32246		12.8187	0.17928		12.8187	0.09999				0.2122	-0.05652					119.135	27.0162						1.57164	1.21084
12.836	0.29112		12.836	0.17137		12.836	0.11879				0.21249	-0.06631					119.284	27.0514						1.57375	1.17588
12.8533	0.32253		12.8533	0.18073		12.8533	0.09906				0.21278	-0.06324					119.432	27.0867						1.57586	1.1436
12.8706	0.30204		12.8706	0.17449		12.8706	0.11228				0.21306	-0.06589					119.58	27.1219						1.57796	1.12331
12.8879	0.32348		12.8879	0.19421		12.8879	0.0989				0.21335	-0.04183					119.729	27.1572						1.58007	1.11976
12.9052	0.29997		12.9052	0.1703		12.9052	0.10795				0.21363	-0.08675					119.877	27.1924						1.58218	1.13135
12.9225	0.32364		12.9225	0.19629		12.9225	0.10033				0.21392	-0.02904					120.026	27.2277						1.58428	1.15077
12.9398	0.29495		12.9398	0.18234		12.9398	0.10966				0.21421	-0.09174					120.174	27.2629						1.58639	1.16785
12.9571	0.32581		12.9571	0.20339		12.9571	0.10145				0.21449	-0.06871					120.322	27.2982						1.5885	1.17341
12.9744	0.29297		12.9744	0.17621		12.9744	0.10566				0.21478	-0.0614					120.471	27.3334						1.5906	1.16274
12.9917	0.32537		12.9917	0.20392		12.9917	0.11131				0.21507	-0.05704					120.619	27.3687						1.59271	1.1373
13.009	0.30198		13.009	0.17266		13.009	0.09909				0.21535	-0.06218					120.767	27.4039						1.59482	1.10413
13.0263	0.32512		13.0263	0.2034		13.0263	0.1062				0.21564	-0.07684					120.916	27.4392						1.59692	1.073
13.0436	0.30448		13.0436	0.17675		13.0436	0.10193				0.21592	-0.05249					121.064	27.4744						1.59903	1.05265
13.0609	0.33002		13.0609	0.21141		13.0609	0.10717				0.21621	-0.0644					121.212	27.5097						1.60114	1.04746
13.0782	0.30364		13.0782	0.17829		13.0782	0.10621				0.2165	-0.06658					121.361	27.5449						1.60324	1.05576
13.0954	0.33545		13.0954	0.2032		13.0954	0.10116				0.21678	-0.0544					121.509	27.5801						1.60535	1.07061
13.1128	0.30502		13.1128	0.17146		13.1128	0.11842				0.21707	-0.06338					121.658	27.6154						1.60746	1.08254
13.1301	0.33388		13.1301	0.19869		13.1301	0.09953				0.21736	-0.05993					121.806	27.6506						1.60956	1.08324
13.1473	0.31013		13.1473	0.16919		13.1473	0.11349				0.21764	-0.06583					121.954	27.6859						1.61167	1.06885
13.1647	0.33491		13.1647	0.1998		13.1647	0.10416				0.21793	-0.0633					122.103	27.7211						1.61378	1.04138
13.182	0.31343		13.182	0.17356		13.182	0.10857				0.21822	-0.0623					122.251	27.7564						1.61588	1.00793
13.1992	0.33633		13.1992	0.19956		13.1992	0.10985				0.2185	-0.06499					122.399	27.7916						1.61799	0.97789
13.2165	0.32072		13.2165	0.16901		13.2165	0.10133				0.21879	-0.06815					122.548	27.8269						1.6201	0.95927
13.2339	0.32859		13.2339	0.19418		13.2339	0.1117				0.21907	-0.06776					122.696	27.8621						1.6222	0.9556
13.2512	0.32612		13.2512	0.17016		13.2512	0.10082				0.21936	-0.06202					122.844	27.8974						1.62431	0.9646
13.2685	0.31793		13.2685	0.19584		13.2685	0.12096				0.21965	-0.05898					122.993	27.9326						1.62642	0.97907
13.2858	0.33576		13.2858	0.17152		13.2858	0.10197				0.21993	-0.06009					123.141	27.9679						1.62852	0.98975
13.3031	0.32288		13.3031	0.19691		13.3031	0.11296				0.22022	-0.05752					123.29	28.0031						1.63063	0.98892
13.3203	0.33041		13.3203	0.17145		13.3203	0.09893				0.22051	-0.06413					123.438	28.0384						1.63274	0.97339
13.3377	0.31756		13.3377	0.19832		13.3377	0.11135				0.22079	-0.06397					123.586	28.0736						1.63484	0.94575
13.355	0.34561		13.355	0.1724		13.355	0.09682				0.22108	-0.06142					123.735	28.1089						1.63695	0.9133
13.3722	0.30617		13.3722	0.19547		13.3722	0.11291				0.22137	-0.06329					123.883	28.1441						1.63906	0.88523
13.3895	0.35649		13.3895	0.17424		13.3895	0.09612				0.22165	-0.06233					124.031	28.1793						1.64116	0.86901
13.4069	0.30736		13.4069	0.19677		13.4069	0.10988				0.22194	-0.07188					124.18	28.2146						1.64327	0.86755
13.4241	0.34236		13.4241	0.16853		13.4241	0.09668				0.22222	-0.05733					124.328	28.2498						1.64538	0.87803
13.4414	0.3153		13.4414	0.20432		13.4414	0.10412				0.22251	-0.06968					124.476	28.2851						1.64748	0.89308
13.4588	0.32811		13.4588	0.17374		13.4588	0.1052				0.2228	-0.06006					124.625	28.3203						1.64959	0.9036
13.476	0.33298		13.476	0.21117		13.476	0.10416				0.22308	-0.07437					124.773	28.3556						1.6517	0.9023
13.4933	0.32876		13.4933	0.18656		13.4933	0.098				0.22337	-0.05427					124.922	28.3908						1.6538	0.88649
13.5106	0.33388		13.5106	0.21288		13.5106	0.10347				0.22366	-0.0675					125.07	28.4261						1.65591	0.85907
13.5279	0.33742		13.5279	0.19241		13.5279	0.09924				0.22394	-0.05298					125.218	28.4613						1.65802	0.8273
13.5452	0.33586		13.5452	0.21459		13.5452	0.10587				0.22423	-0.07046					125.367	28.4966						1.66012	0.79998
13.5625	0.33705		13.5625	0.19732		13.5625	0.09816				0.22452	-0.068					125.515	28.5318						1.66223	0.78395
13.5798	0.33303		13.5798	0.19349		13.5798	0.11258				0.2248	-0.06357					125.663	28.5671						1.66434	0.78149
13.5971	0.33466		13.5971	0.18182		13.5971	0.09374				0.22509	-0.06751					125.812	28.6023						1.66644	0.78943
13.6144	0.32918		13.6144	0.18665		13.6144	0.10941				0.22537	-0.05814					125.96	28.6376						1.66855	0.80044
13.6317	0.33138		13.6317	0.17502		13.6317	0.09301				0.22566	-0.06904					126.108	28.6728						1.67066	0.80595
13.649	0.32915		13.649	0.17784		13.649	0.10967				0.22595	-0.06146					126.257	28.7081						1.67276	0.79946
13.6663	0.33247		13.6663	0.16928		13.6663	0.0943				0.22623	-0.06686					126.405	28.7433						1.67487	0.77909
13.6836	0.33055		13.6836	0.17052		13.6836	0.11017				0.22652	-0.07247					126.554	28.7785						1.67698	0.74827
13.7009	0.33462		13.7009	0.1673		13.7009	0.09511				0.22681	-0.06173					126.702	28.8138						1.67908	0.71435
13.7182	0.32927		13.7182	0.15866		13.7182	0.10943				0.22709	-0.06552					126.85	28.849						1.68119	0.68573
13.7355	0.33597		13.7355	0.16519		13.7355	0.0957				0.22738	-0.07439					126.999	28.8843						1.6833	0.66854
13.7529	0.33614		13.7529	0.15818		13.7529	0.10554				0.22767	-0.06791					127.147	28.9195						1.6854	0.6643
13.7701	0.33641		13.7701	0.14995		13.7701	0.09678				0.22795	-0.0654					127.295	28.9548						1.68751	0.66941
13.7875	0.33504		13.7875	0.15574		13.7875	0.10538				0.22824	-0.05977					127.444	28.99						1.68962	0.67658
13.8048	0.33704		13.8048	0.14757		13.8048	0.09907				0.22852	-0.06553					127.592	29.0253						1.69172	0.6778
13.8221	0.33001		13.8221	0.16037		13.8221	0.10304				0.22881	-0.06307					127.74	29.0605						1.69383	0.66752
13.8394	0.3462		13.8394	0.14445		13.8394	0.09584				0.2291	-0.07					127.889	29.0958						1.69594	0.64488
13.8567	0.32846		13.8567	0.16959		13.8567	0.10487				0.22938	-0.06004					128.037	29.131						1.69804	0.61405
13.874	0.34474		13.874	0.15241		13.874	0.08701				0.22967	-0.06936					128.185	29.1663						1.70015	0.58259
13.8913	0.33467		13.8913	0.15864		13.8913	0.10722				0.22996	-0.06333					128.334	29.2015						1.70226	0.55855
13.9085	0.33846		13.9085	0.1576		13.9085	0.09096				0.23024	-0.06294					128.482	29.2368						1.70436	0.54721
13.9259	0.33594		13.9259	0.16182		13.9259	0.11049				0.23053	-0.06242					128.631	29.272						1.70647	0.54907
13.9431	0.34597		13.9431	0.15992		13.9431	0.09096				0.23081	-0.06395					128.779	29.3072						1.70858	0.55961
13.9604	0.33889		13.9604	0.17676		13.9604	0.10383				0.2311	-0.07431					128.927	29.3425						1.71068	0.57104
13.9778	0.35706		13.9778	0.16043		13.9778	0.09601				0.23139	-0.06742					129.076	29.3777						1.71279	0.57532
13.9951	0.33186		13.9951	0.17786		13.9951	0.10315				0.23167	-0.06796					129.224	29.413						1.7149	0.56728
14.0124	0.36941		14.0124	0.15027		14.0124	0.09459				0.23196	-0.06397					129.372	29.4482						1.717	0.5466
14.0297	0.32509		14.0297	0.15941		14.0297	0.11051				0.23225	-0.07581					129.521	29.4835						1.71911	0.5179
14.047	0.36381		14.047	0.14123		14.047	0.10142				0.23253	-0.07285					129.669	29.5187						1.72122	0.48891
14.0643	0.32821		14.0643	0.14677		14.0643	0.10307				0.23282	-0.06252					129.817	29.554						1.72332	0.46742
14.0816	0.35421		14.0816	0.13352		14.0816	0.10174				0.23311	-0.05977					129.966	29.5892						1.72543	0.45823
14.0989	0.32707		14.0989	0.14372		14.0989	0.09707				0.23339	-0.06706					130.114	29.6245						1.72754	0.46131
14.1161	0.35312		14.1161	0.13729		14.1161	0.10374				0.23368	-0.05701					130.263	29.6597						1.72964	0.47184
14.1334	0.32743		14.1334	0.13632		14.1334	0.09275				0.23397	-0.06596					130.411	29.695						1.73175	0.48215
14.1507	0.36179		14.1507	0.1367		14.1507	0.10032				0.23425	-0.08018					130.559	29.7302						1.73386	0.48474
14.168	0.3289		14.168	0.13088		14.168	0.09794				0.23454	-0.06655					130.708	29.7655						1.73596	0.47525
14.1853	0.35979		14.1853	0.13275		14.1853	0.09803				0.23482	-0.05696					130.856	29.8007						1.73807	0.45414
14.2026	0.33004		14.2026	0.12144		14.2026	0.09494				0.23511	-0.07023					131.004	29.836						1.74018	0.42646
14.2199	0.35895		14.2199	0.13323		14.2199	0.09896				0.2354	-0.06378					131.153	29.8712						1.74228	0.39974
14.2372	0.32065		14.2372	0.11818		14.2372	0.09421				0.23568	-0.06178					131.301	29.9064						1.74439	0.38097
14.2545	0.35999		14.2545	0.12678		14.2545	0.10078				0.23597	-0.0657					131.449	29.9417						1.7465	0.37366
14.2718	0.32529		14.2718	0.11199		14.2718	0.10173				0.23626	-0.06601					131.598	29.9769						1.7486	0.37636
14.2891	0.35588		14.2891	0.13733		14.2891	0.0948				0.23654	-0.06722					131.746	30.0122						1.75071	0.38314
14.3064	0.34322		14.3064	0.11451		14.3064	0.10218				0.23683	-0.06883					131.895	30.0474						1.75282	0.38584
14.3237	0.35844		14.3237	0.1294		14.3237	0.09662				0.23711	-0.06525					132.043	30.0827						1.75492	0.37732
14.341	0.33658		14.341	0.11886		14.341	0.09909				0.2374	-0.06806					132.191	30.1179						1.75703	0.35438
14.3583	0.36019		14.3583	0.14108		14.3583	0.0957				0.23769	-0.06157					132.34	30.1532						1.75914	0.31916
14.3756	0.35283		14.3756	0.12755		14.3756	0.09661				0.23797	-0.07116					132.488	30.1884						1.76124	0.27857
14.3929	0.36665		14.3929	0.14339		14.3929	0.09991				0.23826	-0.06552					132.636	30.2237						1.76335	0.24179
14.4102	0.35735		14.4102	0.14026		14.4102	0.08444				0.23855	-0.06433					132.785	30.2589						1.76546	0.21686
14.4275	0.36611		14.4275	0.14664		14.4275	0.10542				0.23883	-0.06559					132.933	30.2942						1.76756	0.20773
14.4448	0.35165		14.4448	0.14588		14.4448	0.09623				0.23912	-0.06279					133.081	30.3294						1.76967	0.21269
14.4621	0.37271		14.4621	0.14349		14.4621	0.0953				0.23941	-0.06932					133.23	30.3647						1.77178	0.22512
14.4794	0.34473		14.4794	0.14535		14.4794	0.09739				0.23969	-0.05847					133.378	30.3999						1.77388	0.23591
14.4967	0.37052		14.4967	0.14303		14.4967	0.0957				0.23998	-0.06294					133.527	30.4351						1.77599	0.23701
14.514	0.3487		14.514	0.14517		14.514	0.09601				0.24026	-0.06116					133.675	30.4704						1.7781	0.22439
14.5313	0.36951		14.5313	0.1383		14.5313	0.09717				0.24055	-0.06604					133.823	30.5056						1.7802	0.19962
14.5486	0.34732		14.5486	0.14424		14.5486	0.09934				0.24084	-0.05133					133.972	30.5409						1.78231	0.16917
14.5659	0.36932		14.5659	0.12738		14.5659	0.10101				0.24112	-0.07974					134.12	30.5761						1.78442	0.14195
14.5832	0.34708		14.5832	0.13832		14.5832	0.09492				0.24141	-0.06972					134.268	30.6114						1.78652	0.12582
14.6005	0.36537		14.6005	0.12281		14.6005	0.10294				0.2417	-0.04833					134.417	30.6466						1.78863	0.12461
14.6178	0.34975		14.6178	0.13775		14.6178	0.09128				0.24198	-0.06985					134.565	30.6819						1.79074	0.13664
14.6351	0.35761		14.6351	0.1263		14.6351	0.10773				0.24227	-0.04931					134.713	30.7171						1.79284	0.15539
14.6524	0.36027		14.6524	0.1333		14.6524	0.09049				0.24256	-0.08895					134.862	30.7524						1.79495	0.172
14.6697	0.35156		14.6697	0.12831		14.6697	0.1058				0.24284	-0.04633					135.01	30.7876						1.79706	0.17865
14.687	0.35658		14.687	0.13187		14.687	0.08839				0.24313	-0.07843					135.159	30.8229						1.79916	0.17153
14.7043	0.34328		14.7043	0.12921		14.7043	0.10441				0.24342	-0.0572					135.307	30.8581						1.80127	0.15225
14.7216	0.3559		14.7216	0.11495		14.7216	0.08968				0.2437	-0.07261					135.455	30.8934						1.80338	0.12708
14.7389	0.3404		14.7389	0.1253		14.7389	0.10256				0.24399	-0.06292					135.604	30.9286						1.80548	0.10449
14.7562	0.35984		14.7562	0.10792		14.7562	0.08613				0.24427	-0.06094					135.752	30.9639						1.80759	0.0918
14.7735	0.34415		14.7735	0.12508		14.7735	0.10595				0.24456	-0.0635					135.9	30.9991						1.8097	0.09232
14.7907	0.36512		14.7907	0.10528		14.7907	0.08603				0.24485	-0.07663					136.049	31.0343						1.8118	0.10408
14.8081	0.34662		14.8081	0.12121		14.8081	0.10095				0.24513	-0.0562					136.197	31.0696						1.81391	0.12062
14.8254	0.36314		14.8254	0.10218		14.8254	0.09347				0.24542	-0.07456					136.345	31.1048						1.81602	0.1336
14.8426	0.35678		14.8426	0.12215		14.8426	0.09691				0.24571	-0.06491					136.494	31.1401						1.81812	0.13605
14.8599	0.36348		14.8599	0.1099		14.8599	0.10121				0.24599	-0.0687					136.642	31.1753						1.82023	0.12521
14.8772	0.36068		14.8772	0.118		14.8772	0.09171				0.24628	-0.06856					136.791	31.2106						1.82234	0.10364
14.8946	0.35738		14.8946	0.11781		14.8946	0.0984				0.24657	-0.07718					136.939	31.2458						1.82444	0.07832
14.9118	0.36123		14.9118	0.10916		14.9118	0.09416				0.24685	-0.06515					137.087	31.2811						1.82655	0.05799
14.9291	0.36529		14.9291	0.11521		14.9291	0.09334				0.24714	-0.07129					137.236	31.3163						1.82866	0.0498
14.9464	0.35518		14.9464	0.10456		14.9464	0.09354				0.24742	-0.0677					137.384	31.3516						1.83076	0.05657
14.9637	0.36688		14.9637	0.11098		14.9637	0.094				0.24771	-0.06798					137.532	31.3868						1.83287	0.07564
14.981	0.3579		14.981	0.09435		14.981	0.09062				0.248	-0.0687					137.681	31.4221						1.83498	0.09992
14.9983	0.36762		14.9983	0.10694		14.9983	0.09828				0.24828	-0.06985					137.829	31.4573						1.83708	0.12058
15.0156	0.36055		15.0156	0.09677		15.0156	0.08908				0.24857	-0.06887					137.977	31.4926						1.83919	0.13044
15.0329	0.36958		15.0329	0.10602		15.0329	0.09125				0.24886	-0.0677					138.126	31.5278						1.8413	0.1267
15.0502	0.35689		15.0502	0.10144		15.0502	0.0904				0.24914	-0.06135					138.274	31.563						1.8434	0.11202
15.0675	0.37837		15.0675	0.09979		15.0675	0.09271				0.24943	-0.06084					138.423	31.5983						1.84551	0.09344
15.0848	0.35036		15.0848	0.09697		15.0848	0.10117				0.24972	-0.07795					138.571	31.6335						1.84762	0.07965
15.1021	0.38006		15.1021	0.10021		15.1021	0.08789				0.25	-0.0689					138.719	31.6688						1.84972	0.07752
15.1194	0.34697		15.1194	0.10145		15.1194	0.09423				0.25029	-0.0642					138.868	31.704						1.85183	0.08941
15.1367	0.37474		15.1367	0.10875		15.1367	0.08782				0.25057	-0.08526					139.016	31.7393						1.85394	0.11211
15.154	0.3521		15.154	0.10098		15.154	0.09282				0.25086	-0.04803					139.164	31.7745						1.85604	0.13795
15.1713	0.37119		15.1713	0.11658		15.1713	0.08915				0.25115	-0.05917					139.313	31.8098						1.85815	0.15765
15.1886	0.34459		15.1886	0.10842		15.1886	0.09534				0.25143	-0.0833					139.461	31.845						1.86026	0.16376
15.2059	0.36866		15.2059	0.1078		15.2059	0.08543				0.25172	-0.07493					139.609	31.8803						1.86236	0.15352
15.2232	0.34405		15.2232	0.10728		15.2232	0.08877				0.25201	-0.05918					139.758	31.9155						1.86447	0.12987
15.2404	0.36811		15.2404	0.11451		15.2404	0.09242				0.25229	-0.06663					139.906	31.9508						1.86658	0.10045
15.2577	0.341		15.2577	0.10217		15.2577	0.08117				0.25258	-0.08482					140.055	31.986						1.86868	0.07466
15.2751	0.37217		15.2751	0.11316		15.2751	0.09698				0.25287	-0.06068					140.203	32.0213						1.87079	0.0602
15.2923	0.33907		15.2923	0.09989		15.2923	0.08251				0.25315	-0.07276					140.351	32.0565						1.8729	0.06016
15.3097	0.36295		15.3097	0.11673		15.3097	0.09008				0.25344	-0.06702					140.5	32.0917						1.875	0.0718
15.327	0.33987		15.327	0.10732		15.327	0.08399				0.25372	-0.06663					140.648	32.127						1.87711	0.08757
15.3443	0.36458		15.3443	0.11406		15.3443	0.08749				0.25401	-0.05978					140.796	32.1622						1.87922	0.09788
15.3616	0.33391		15.3616	0.10459		15.3616	0.09168				0.2543	-0.0808					140.945	32.1975						1.88132	0.09467
15.3789	0.36683		15.3789	0.1226		15.3789	0.09567				0.25458	-0.0706					141.093	32.2327						1.88343	0.07444
15.3961	0.33193		15.3961	0.10481		15.3961	0.09293				0.25487	-0.0678					141.241	32.268						1.88554	0.03966
15.4134	0.36927		15.4134	0.13025		15.4134	0.098				0.25516	-0.06507					141.39	32.3032						1.88764	-0.00192
15.4307	0.33757		15.4307	0.11073		15.4307	0.09062				0.25544	-0.07002					141.538	32.3385						1.88975	-0.03985
15.448	0.37267		15.448	0.13452		15.448	0.09773				0.25573	-0.0686					141.687	32.3737						1.89186	-0.06444
15.4653	0.35759		15.4653	0.12232		15.4653	0.0879				0.25602	-0.06208					141.835	32.409						1.89396	-0.06985
15.4826	0.37177		15.4826	0.13842		15.4826	0.09159				0.2563	-0.07423					141.983	32.4442						1.89607	-0.05584
15.4999	0.36588		15.4999	0.13047		15.4999	0.08795				0.25659	-0.06948					142.132	32.4795						1.89818	-0.02752
15.5173	0.37335		15.5173	0.14546		15.5173	0.09218				0.25687	-0.06364					142.28	32.5147						1.90028	0.00654
15.5345	0.3684		15.5345	0.13056		15.5345	0.09089				0.25716	-0.07976					142.428	32.55						1.90239	0.03731
15.5518	0.37491		15.5518	0.15673		15.5518	0.09619				0.25745	-0.07227					142.577	32.5852						1.9045	0.05802
15.5691	0.37827		15.5691	0.13824		15.5691	0.08851				0.25773	-0.07125					142.725	32.6204						1.9066	0.06588
15.5864	0.38018		15.5864	0.1617		15.5864	0.09467				0.25802	-0.06673					142.873	32.6557						1.90871	0.06219
15.6037	0.37978		15.6037	0.13997		15.6037	0.08562				0.25831	-0.0714					143.022	32.6909						1.91082	0.05105
15.621	0.38272		15.621	0.16504		15.621	0.08823				0.25859	-0.0624					143.17	32.7262						1.91292	0.03728
15.6383	0.39143		15.6383	0.14934		15.6383	0.08582				0.25888	-0.06611					143.319	32.7614						1.91503	0.02446
15.6556	0.37132		15.6556	0.15384		15.6556	0.09271				0.25917	-0.08246					143.467	32.7967						1.91714	0.01385
15.6729	0.39154		15.6729	0.14887		15.6729	0.08493				0.25945	-0.06881					143.615	32.8319						1.91924	0.00456
15.6902	0.38345		15.6902	0.15731		15.6902	0.08524				0.25974	-0.06102					143.764	32.8672						1.92135	-0.0053
15.7075	0.38549		15.7075	0.14567		15.7075	0.0982				0.26002	-0.06133					143.912	32.9024						1.92346	-0.01706
15.7248	0.37609		15.7248	0.16047		15.7248	0.0851				0.26031	-0.08052					144.06	32.9377						1.92556	-0.03023
15.7421	0.38528		15.7421	0.14711		15.7421	0.09096				0.2606	-0.06194					144.209	32.9729						1.92767	-0.04231
15.7594	0.3778		15.7594	0.15977		15.7594	0.08274				0.26088	-0.0657					144.357	33.0082						1.92978	-0.04957
15.7767	0.37987		15.7767	0.15855		15.7767	0.0936				0.26117	-0.0681					144.505	33.0434						1.93188	-0.04866
15.794	0.36903		15.794	0.16549		15.794	0.08351				0.26146	-0.07104					144.654	33.0787						1.93399	-0.03821
15.8113	0.37594		15.8113	0.16798		15.8113	0.09821				0.26174	-0.06603					144.802	33.1139						1.9361	-0.01988
15.8286	0.36705		15.8286	0.16916		15.8286	0.08375				0.26203	-0.05804					144.951	33.1491						1.9382	0.0019
15.8459	0.3697		15.8459	0.17333		15.8459	0.08707				0.26232	-0.07855					145.099	33.1844						1.94031	0.02119
15.8632	0.36758		15.8632	0.16284		15.8632	0.08614				0.2626	-0.05523					145.247	33.2197						1.94242	0.03263
15.8805	0.37524		15.8805	0.17969		15.8805	0.08393				0.26289	-0.08744					145.396	33.2549						1.94452	0.0334
15.8978	0.36383		15.8978	0.16003		15.8978	0.09045				0.26317	-0.0578					145.544	33.2901						1.94663	0.02436
15.9151	0.38158		15.9151	0.17911		15.9151	0.08568				0.26346	-0.07767					145.692	33.3254						1.94874	0.00985
15.9324	0.35831		15.9324	0.16464		15.9324	0.09525				0.26375	-0.05728					145.841	33.3606						1.95084	-0.00373
15.9497	0.38997		15.9497	0.18235		15.9497	0.08469				0.26404	-0.06755					145.989	33.3959						1.95295	-0.01018
15.967	0.34913		15.967	0.1716		15.967	0.09925				0.26432	-0.06417					146.137	33.4311						1.95506	-0.00564
15.9843	0.39636		15.9843	0.17715		15.9843	0.0805				0.26461	-0.06561					146.286	33.4664						1.95716	0.01015
16.0016	0.34997		16.0016	0.1669		16.0016	0.09142				0.26489	-0.06464					146.434	33.5016						1.95927	0.0338
16.0189	0.39203		16.0189	0.17758		16.0189	0.07712				0.26518	-0.06963					146.583	33.5369						1.96138	0.05961
16.0362	0.35421		16.0362	0.17002		16.0362	0.08666				0.26547	-0.07246					146.731	33.5721						1.96348	0.08168
16.0535	0.39406		16.0535	0.1856		16.0535	0.08093				0.26575	-0.07324					146.879	33.6074						1.96559	0.09589
16.0708	0.35268		16.0708	0.16599		16.0708	0.08781				0.26604	-0.06873					147.028	33.6426						1.9677	0.10117
16.0881	0.39121		16.0881	0.19135		16.0881	0.08351				0.26633	-0.06099					147.176	33.6779						1.9698	0.09952
16.1054	0.35665		16.1054	0.16156		16.1054	0.09068				0.26661	-0.06598					147.324	33.7131						1.97191	0.09485
16.1227	0.40319		16.1227	0.18759		16.1227	0.0803				0.2669	-0.06697					147.473	33.7484						1.97402	0.09117
16.14	0.35755		16.14	0.15922		16.14	0.0938				0.26719	-0.06108					147.621	33.7836						1.97612	0.09086
16.1573	0.39286		16.1573	0.18342		16.1573	0.07718				0.26747	-0.06811					147.769	33.8188						1.97823	0.09381
16.1746	0.36005		16.1746	0.14799		16.1746	0.09234				0.26776	-0.06294					147.918	33.8541						1.98034	0.0976
16.1919	0.39109		16.1919	0.17719		16.1919	0.07658				0.26804	-0.06109					148.066	33.8893						1.98244	0.09876
16.2092	0.34838		16.2092	0.14781		16.2092	0.09728				0.26833	-0.07					148.214	33.9246						1.98455	0.09451
16.2265	0.38211		16.2265	0.17286		16.2265	0.084				0.26862	-0.06661					148.363	33.9598						1.98666	0.0842
16.2438	0.3555		16.2438	0.14629		16.2438	0.09599				0.2689	-0.07966					148.511	33.9951						1.98876	0.06982
16.2611	0.39449		16.2611	0.16849		16.2611	0.07696				0.26919	-0.05754					148.66	34.0303						1.99087	0.05545
16.2784	0.35282		16.2784	0.14475		16.2784	0.09572				0.26948	-0.05571					148.808	34.0656						1.99298	0.04568
16.2957	0.3925		16.2957	0.16578		16.2957	0.07836				0.26976	-0.0615					148.956	34.1008						1.99508	0.04378
16.313	0.35661		16.313	0.14616		16.313	0.09459				0.27005	-0.04925					149.105	34.1361						1.99719	0.05021
16.3303	0.38373		16.3303	0.17575		16.3303	0.08461				0.27034	-0.08087					149.253	34.1713						1.9993	0.06236
16.3476	0.36693		16.3476	0.15095		16.3476	0.08436				0.27062	-0.06313					149.401	34.2066						2.0014	0.07532
16.3649	0.38008		16.3649	0.17216		16.3649	0.0857				0.27091	-0.06677					149.55	34.2418						2.00351	0.08373
16.3822	0.36797		16.3822	0.16216		16.3822	0.08143				0.2712	-0.05057					149.698	34.2771						2.00562	0.08384
16.3995	0.37717		16.3995	0.17229		16.3995	0.0863				0.27148	-0.05958					149.846	34.3123						2.00772	0.07499
16.4168	0.36207		16.4168	0.16443		16.4168	0.08783				0.27177	-0.07018					149.995	34.3475						2.00983	0.06
16.4341	0.37688		16.4341	0.17531		16.4341	0.08367				0.27205	-0.06736					150.143	34.3828						2.01194	0.04417
16.4526	0.3616		16.4526	0.15891		16.4526	0.09388				0.27234	-0.05937					150.292	34.418						2.01404	0.03339
16.4699	0.36904		16.4699	0.17155		16.4699	0.08552				0.27263	-0.06417					150.44	34.4533						2.01615	0.03195
16.4873	0.36887		16.4873	0.15107		16.4873	0.09612				0.27291	-0.05477					150.588	34.4885						2.01826	0.04098
16.5046	0.37301		16.5046	0.16731		16.5046	0.08378				0.2732	-0.07043					150.737	34.5238						2.02036	0.05806
16.5219	0.36557		16.5219	0.15031		16.5219	0.09616				0.27349	-0.06331					150.885	34.559						2.02247	0.07823
16.5392	0.36939		16.5392	0.16324		16.5392	0.08302				0.27377	-0.0657					151.033	34.5943						2.02458	0.09591
16.5565	0.36918		16.5565	0.15675		16.5565	0.09356				0.27406	-0.05946					151.182	34.6295						2.02668	0.10701
16.5738	0.37345		16.5738	0.15101		16.5738	0.07888				0.27435	-0.06462					151.33	34.6648						2.02879	0.11053
16.5911	0.35748		16.5911	0.15329		16.5911	0.09525				0.27463	-0.06567					151.478	34.7						2.0309	0.10881
16.6084	0.38		16.6084	0.1429		16.6084	0.07972				0.27492	-0.06402					151.627	34.7353						2.033	0.10657
16.6257	0.35551		16.6257	0.15291		16.6257	0.08957				0.27521	-0.06382					151.775	34.7705						2.03511	0.10892
16.643	0.38377		16.643	0.14338		16.643	0.08206				0.27549	-0.06506					151.924	34.8058						2.03722	0.11929
16.6603	0.36502		16.6603	0.15272		16.6603	0.08636				0.27578	-0.07447					152.072	34.841						2.03932	0.13796
16.6776	0.37919		16.6776	0.13638		16.6776	0.08309				0.27606	-0.07347					152.22	34.8762						2.04143	0.16189
16.6949	0.37028		16.6949	0.1562		16.6949	0.0769				0.27635	-0.07318					152.369	34.9115						2.04354	0.18579
16.7122	0.37974		16.7122	0.14198		16.7122	0.08884				0.27664	-0.07733					152.517	34.9467						2.04564	0.20418
16.7295	0.37691		16.7295	0.15256		16.7295	0.08301				0.27692	-0.06607					152.665	34.982						2.04775	0.21343
16.7468	0.37227		16.7468	0.15091		16.7468	0.09335				0.27721	-0.06967					152.814	35.0172						2.04986	0.21317
16.7641	0.38482		16.7641	0.15191		16.7641	0.08102				0.2775	-0.05546					152.962	35.0525						2.05196	0.20639
16.7814	0.36575		16.7814	0.15843		16.7814	0.09163				0.27778	-0.09099					153.11	35.0877						2.05407	0.19826
16.7987	0.39071		16.7987	0.15729		16.7987	0.08201				0.27807	-0.05812					153.259	35.123						2.05618	0.19413
16.816	0.36514		16.816	0.1603		16.816	0.08881				0.27836	-0.05587					153.407	35.1582						2.05828	0.19741
16.8333	0.38811		16.8333	0.16728		16.8333	0.07911				0.27864	-0.08059					153.556	35.1935						2.06039	0.20831
16.8506	0.35899		16.8506	0.15175		16.8506	0.09088				0.27893	-0.05225					153.704	35.2287						2.0625	0.22384
16.8679	0.38706		16.8679	0.17026		16.8679	0.07941				0.27921	-0.06372					153.852	35.264						2.0646	0.23903
16.8852	0.35441		16.8852	0.15634		16.8852	0.08892				0.2795	-0.06388					154.001	35.2992						2.06671	0.24902
16.9025	0.38767		16.9025	0.16016		16.9025	0.07719				0.27979	-0.08421					154.149	35.3345						2.06882	0.25102
16.9197	0.35959		16.9197	0.15443		16.9197	0.08162				0.28009	-0.06719					154.297	35.3697						2.07092	0.24553
16.9371	0.38898		16.9371	0.16607		16.9371	0.0727				0.28038	-0.05355					154.446	35.4049						2.07303	0.23615
16.9543	0.35882		16.9543	0.13791		16.9543	0.08505				0.28067	-0.08079					154.594	35.4402						2.07514	0.22819
16.9716	0.38808		16.9716	0.17676		16.9716	0.0741				0.28095	-0.06312					154.742	35.4755						2.07724	0.22657
16.9889	0.35368		16.9889	0.13508		16.9889	0.0812				0.28124	-0.06231					154.891	35.5107						2.07935	0.2338
17.0062	0.39523		17.0062	0.17968		17.0062	0.07794				0.28153	-0.07252					155.039	35.5459						2.08146	0.24891
17.0235	0.34524		17.0235	0.14277		17.0235	0.09014				0.28181	-0.0659					155.188	35.5812						2.08356	0.26778
17.0408	0.40353		17.0408	0.17445		17.0408	0.08314				0.2821	-0.06282					155.336	35.6164						2.08567	0.28467
17.0581	0.34601		17.0581	0.15275		17.0581	0.08956				0.28239	-0.0695					155.484	35.6517						2.08778	0.29449
17.0754	0.40219		17.0754	0.17655		17.0754	0.07397				0.28267	-0.06126					155.633	35.6869						2.08988	0.29485
17.0927	0.35069		17.0927	0.15425		17.0927	0.08763				0.28296	-0.07276					155.781	35.7222						2.09199	0.28711
17.11	0.39814		17.11	0.17543		17.11	0.07854				0.28325	-0.06764					155.929	35.7574						2.0941	0.27592
17.1273	0.355		17.1273	0.15772		17.1273	0.07727				0.28353	-0.06636					156.078	35.7927						2.0962	0.26759
17.1446	0.39872		17.1446	0.16438		17.1446	0.0838				0.28382	-0.06179					156.226	35.8279						2.09831	0.26764
17.1619	0.35931		17.1619	0.15423		17.1619	0.07838				0.28411	-0.06987					156.374	35.8632						2.10042	0.27872
17.1792	0.40671		17.1792	0.15264		17.1792	0.08118				0.28439	-0.06705					156.523	35.8984						2.10252	0.2995
17.1965	0.36401		17.1965	0.1565		17.1965	0.07439				0.28468	-0.06744					156.671	35.9337						2.10463	0.32514
17.2138	0.39866		17.2138	0.14895		17.2138	0.07871				0.28496	-0.06652					156.82	35.9689						2.10674	0.349
17.2311	0.36619		17.2311	0.15514		17.2311	0.07498				0.28525	-0.05473					156.968	36.0042						2.10884	0.36513
17.2483	0.39085		17.2483	0.15683		17.2483	0.08124				0.28554	-0.0768					157.116	36.0394						2.11095	0.37046
17.2656	0.37444		17.2656	0.14349		17.2656	0.0727				0.28582	-0.06072					157.265	36.0746						2.11306	0.36586
17.283	0.38279		17.283	0.1444		17.283	0.08763				0.28611	-0.06911					157.413	36.1099						2.11516	0.35577
17.3002	0.38337		17.3002	0.12666		17.3002	0.07484				0.2864	-0.08241					157.561	36.1451						2.11727	0.34643
17.3176	0.38491		17.3176	0.11281		17.3176	0.08896				0.28668	-0.0394												2.11938	0.34338
17.3349	0.38382		17.3349	0.11814		17.3349	0.07853				0.28697	-0.09182												2.12148	0.34937
17.3522	0.3978		17.3522	0.10412		17.3522	0.08385				0.28726	-0.0579												2.12359	0.36321
17.3695	0.37228		17.3695	0.11167		17.3695	0.08013				0.28754	-0.05458												2.1257	0.38025
17.3867	0.37768		17.3867	0.09076		17.3867	0.08486				0.28783	-0.06317												2.1278	0.39416
17.4041	0.37288		17.4041	0.08955		17.4041	0.08036				0.28811	-0.06313												2.12991	0.39941
17.4214	0.3871		17.4214	0.07581		17.4214	0.09046				0.2884	-0.06322												2.13202	0.39341
17.4386	0.37598		17.4386	0.06774		17.4386	0.07514				0.28869	-0.07476												2.13412	0.3776
17.4559	0.37601		17.4559	0.04348		17.4559	0.09092				0.28897	-0.07238												2.13623	0.35695
17.4732	0.37856		17.4732	0.06408		17.4732	0.07258				0.28926	-0.07557												2.13834	0.33817
17.4905	0.38428		17.4905	0.03372		17.4905	0.08551				0.28955	-0.07091												2.14044	0.32723
17.5078	0.37892		17.5078	0.06114		17.5078	0.07659				0.28983	-0.06446												2.14255	0.32717
17.5251	0.38666		17.5251	0.04722		17.5251	0.08072				0.29012	-0.06407												2.14466	0.33707
17.5424	0.37768		17.5424	0.06861		17.5424	0.07632				0.29041	-0.07195												2.14676	0.35245
17.5597	0.3811		17.5597	0.07433		17.5597	0.09334				0.29069	-0.06922												2.14887	0.36708
17.577	0.37869		17.577	0.11531		17.577	0.06964				0.29098	-0.06187												2.15098	0.37533
17.5943	0.37939		17.5943	0.10337		17.5943	0.09438				0.29126	-0.0712												2.15308	0.3743
17.6116	0.37821		17.6116	0.12038		17.6116	0.07443				0.29155	-0.07354												2.15519	0.36483
17.6289	0.37499		17.6289	0.08597		17.6289	0.09462				0.29184	-0.06865												2.1573	0.35102
17.6462	0.38177		17.6462	0.13792		17.6462	0.06984				0.29212	-0.06766												2.1594	0.33856
17.6635	0.37082		17.6635	0.10713		17.6635	0.09059				0.29241	-0.05984												2.16151	0.33235
17.6808	0.38799		17.6808	0.13818		17.6808	0.06968				0.2927	-0.07356												2.16362	0.3346
17.6981	0.36294		17.6981	0.10582		17.6981	0.09001				0.29298	-0.06357												2.16572	0.34389
17.7154	0.39456		17.7154	0.12284		17.7154	0.06406				0.29327	-0.06655												2.16783	0.35579
17.7327	0.35649		17.7327	0.09475		17.7327	0.09943				0.29356	-0.069												2.16994	0.36457
17.75	0.39689		17.75	0.12786		17.75	0.06085				0.29384	-0.06756												2.17204	0.36556
17.7673	0.35545		17.7673	0.10181		17.7673	0.09431				0.29413	-0.06369												2.17415	0.35701
17.7846	0.38808		17.7846	0.1542		17.7846	0.09479				0.29441	-0.06887												2.17626	0.34088
17.8019	0.35214		17.8019	0.12954		17.8019	0.06241				0.2947	-0.05544												2.17836	0.32219
17.8192	0.39124		17.8192	0.19387		17.8192	0.08945				0.29499	-0.06741												2.18047	0.30716
17.8365	0.35383		17.8365	0.19799		17.8365	0.05903				0.29527	-0.07152												2.18258	0.30087
17.8538	0.38362		17.8538	0.25275		17.8538	0.08168				0.29556	-0.06525												2.18468	0.30536
17.8711	0.34806		17.8711	0.26021		17.8711	0.08645				0.29585	-0.06694												2.18679	0.31885
17.8884	0.39077		17.8884	0.28845		17.8884	0.08964				0.29613	-0.05415												2.1889	0.33641
17.9057	0.35164		17.9057	0.25919		17.9057	0.11103				0.29642	-0.07202												2.191	0.35183
17.923	0.37387		17.923	0.29754		17.923	0.0597				0.29671	-0.0587												2.19311	0.35992
17.9403	0.36338		17.9403	0.28539		17.9403	0.08617				0.29699	-0.07721												2.19522	0.35838
17.9576	0.37461		17.9576	0.31291		17.9576	0.09072				0.29728	-0.0569												2.19732	0.34861
17.9749	0.37196		17.9749	0.28286		17.9749	0.05991				0.29756	-0.07118												2.19943	0.33503
17.9922	0.37472		17.9922	0.27639		17.9922	0.10196				0.29785	-0.06112												2.20154	0.32333
18.0096	0.37975		18.0096	0.2495		18.0096	0.06107				0.29814	-0.06361												2.20364	0.31822
18.0268	0.37371		18.0268	0.24475		18.0268	0.08814				0.29842	-0.0655												2.20575	0.32169
18.0441	0.37491		18.0441	0.2189		18.0441	0.08213				0.29871	-0.05724												2.20786	0.33231
18.0615	0.37075		18.0615	0.21496		18.0615	0.07673				0.299	-0.07519												2.20996	0.3459
18.0788	0.37073		18.0788	0.17162		18.0788	0.09716				0.29928	-0.05898												2.21207	0.35723
18.096	0.3724		18.096	0.13989		18.096	0.07896				0.29957	-0.06819												2.21418	0.36215
18.1133	0.36968		18.1133	0.10035		18.1133	0.08012				0.29986	-0.06083												2.21628	0.35919
18.1306	0.37575		18.1306	0.07262		18.1306	0.06656				0.30014	-0.06958												2.21839	0.35015
18.1479	0.36713		18.1479	0.06767		18.1479	0.08714				0.30043	-0.05185												2.2205	0.33934
18.1652	0.37095		18.1652	0.08446		18.1652	0.08067				0.30071	-0.07022												2.2226	0.33182
18.1825	0.35812		18.1825	0.13089		18.1825	0.08284				0.301	-0.07254												2.22471	0.33142
18.1998	0.36957		18.1998	0.17123		18.1998	0.0785				0.30129	-0.06663												2.22682	0.3392
18.2171	0.36319		18.2171	0.17973		18.2171	0.08301				0.30157	-0.06062												2.22892	0.35303
18.2344	0.36744		18.2344	0.18996		18.2344	0.07554				0.30186	-0.06114												2.23103	0.36847
18.2517	0.36764		18.2517	0.17889		18.2517	0.08123				0.30215	-0.06866												2.23314	0.38044
18.269	0.35612		18.269	0.18342		18.269	0.07364				0.30243	-0.0502												2.23524	0.38528
18.2863	0.37155		18.2863	0.14196		18.2863	0.08311				0.30272	-0.06139												2.23735	0.38214
18.3037	0.35018		18.3037	0.13687		18.3037	0.11114				0.303	-0.06744												2.23946	0.37324
18.321	0.37457		18.321	0.11232		18.321	0.07391				0.30329	-0.06429												2.24156	0.36302
18.3383	0.35113		18.3383	0.11174		18.3383	0.05963				0.30358	-0.07399												2.24367	0.35633
18.3556	0.379		18.3556	0.12023		18.3556	0.05839				0.30386	-0.06625												2.24578	0.35653
18.3729	0.34886		18.3729	0.12781		18.3729	0.07332				0.30415	-0.05981												2.24788	0.36417
18.3902	0.37862		18.3902	0.12413		18.3902	0.08873				0.30444	-0.06891												2.24999	0.37683
18.4075	0.35333		18.4075	0.12265		18.4075	0.08524				0.30472	-0.06774												2.2521	0.39014
18.4248	0.37808		18.4248	0.11271		18.4248	0.06128				0.30501	-0.05488												2.2542	0.39955
18.4421	0.35109		18.4421	0.09356		18.4421	0.07795				0.3053	-0.07573												2.25631	0.40219
18.4594	0.37938		18.4594	0.09177		18.4594	0.09008				0.30558	-0.05449												2.25842	0.01773
18.4767	0.35363		18.4767	0.09036		18.4767	0.10486				0.30587	-0.06195												2.26052	0.02412
18.494	0.38438		18.494	0.09436		18.494	0.06071				0.30615	-0.06117												2.26263	0.03045
18.5113	0.34894		18.5113	0.09134		18.5113	0.06907				0.30644	-0.05949												2.26474	0.03774
18.5286	0.37673		18.5286	0.09992		18.5286	0.05021				0.30673	-0.07966												2.26684	0.04621
18.5459	0.35367		18.5459	0.0892		18.5459	0.19123				0.30701	-0.0605												2.26895	-0.04911
18.5632	0.37021		18.5632	0.11138		18.5632	0.01315				0.3073	-0.0685												2.27106	0.04045
18.5805	0.35831		18.5805	0.09649		18.5805	0.09103				0.30759	-0.05206												2.27316	0.04496
18.5978	0.36799		18.5978	0.11021		18.5978	0.06232				0.30787	-0.07993												2.27527	0.0486
18.6151	0.35402		18.6151	0.09958		18.6151	0.09362				0.30816	-0.06204												2.27738	0.15399
18.6324	0.3768		18.6324	0.10438		18.6324	0.06121				0.30845	-0.06481												2.27948	0.12986
18.6497	0.35142		18.6497	0.10744		18.6497	0.09453				0.30873	-0.07453												2.28159	0.11474
18.667	0.36599		18.667	0.11514		18.667	0.05853				0.30902	-0.06884												2.2837	0.104
18.6843	0.35512		18.6843	0.11717		18.6843	0.09606				0.3093	-0.06652												2.2858	0.0975
18.7016	0.35424		18.7016	0.12904		18.7016	0.0641				0.30959	-0.06463												2.28791	0.09027
18.7188	0.35499		18.7188	0.12621		18.7188	0.09201				0.30988	-0.0569												2.29002	0.08431
18.7361	0.35455		18.7361	0.11761		18.7361	0.06418				0.31016	-0.06639												2.29212	0.079
18.7534	0.35247		18.7534	0.12816		18.7534	0.09441				0.31045	-0.06216												2.29423	0.07343
18.7707	0.36094		18.7707	0.11632		18.7707	0.05854				0.31074	-0.06008												2.29634	0.07088
18.788	0.35397		18.788	0.1084		18.788	0.09863				0.31102	-0.06291												2.29844	0.06915
18.8053	0.34701		18.8053	0.106		18.8053	0.05618				0.31131	-0.06318												2.30055	0.0685
18.8226	0.36214		18.8226	0.11091		18.8226	0.10223				0.3116	-0.06006												2.30266	0.06733
18.8399	0.3516		18.8399	0.1256		18.8399	0.05516				0.31188	-0.06249												2.30477	0.06649
18.8572	0.35854		18.8572	0.11353		18.8572	0.09984				0.31217	-0.06033												2.30687	0.06512
18.8745	0.3476		18.8745	0.11961		18.8745	0.05325				0.31245	-0.06128												2.30898	0.0637
18.8918	0.36951		18.8918	0.11648		18.8918	0.10155				0.31274	-0.06304												2.31109	0.0621
18.9091	0.35177		18.9091	0.03215		18.9091	0.05363				0.31303	-0.06988												2.31319	0.06136
18.9264	0.36609		18.9264	0.09355		18.9264	0.10252				0.31331	-0.05779												2.3153	0.06046
18.9437	0.35207		18.9437	0.12617		18.9437	0.05059				0.3136	-0.07478												2.31741	0.05978
18.961	0.36458		18.961	0.13025		18.961	0.10242				0.31389	-0.05316												2.31951	0.05944
18.9783	0.34548		18.9783	0.15199		18.9783	0.0566				0.31417	-0.06828												2.32162	0.05748
18.9956	0.37105		18.9956	0.12772		18.9956	0.09668				0.31446	-0.05385												2.32373	0.05503
19.0129	0.34228		19.0129	0.15934		19.0129	0.0623				0.31475	-0.07411												2.32583	0.05561
19.0302	0.37242		19.0302	0.13532		19.0302	0.09752				0.31503	-0.06616												2.32794	0.05633
19.0475	0.34451		19.0475	0.16959		19.0475	0.05819				0.31532	-0.06247												2.33005	0.0589
19.0648	0.37018		19.0648	0.14867		19.0648	0.09738				0.31561	-0.07496												2.33215	0.06365
19.082	0.34538		19.082	0.16964		19.082	0.06216				0.31589	-0.05831												2.33426	0.07429
19.0993	0.36076		19.0993	0.15329		19.0993	0.1012				0.31618	-0.06481												2.33637	0.0846
19.1166	0.34639		19.1166	0.17645		19.1166	0.06407				0.31646	-0.05846												2.33847	0.09658
19.1339	0.35536		19.1339	0.15289		19.1339	0.10668				0.31675	-0.06268												2.34058	0.1074
19.1512	0.33915		19.1512	0.27956		19.1512	0.02934				0.31704	-0.06841												2.34269	0.11935
19.1685	0.35671		19.1685	0.18212		19.1685	0.08302				0.31732	-0.04761												2.34479	0.13025
19.1858	0.33624		19.1858	0.14097		19.1858	0.06805				0.31761	-0.06549												2.3469	0.14151
19.2031	0.35149		19.2031	0.39879		19.2031	0.08191				0.3179	-0.07018												2.34901	0.153
19.2204	0.34802		19.2204	0.18777		19.2204	0.07007				0.31818	-0.05896												2.35111	0.16418
19.2377	0.35151		19.2377	0.17446		19.2377	0.08272				0.31847	-0.06043												2.35322	0.17308
19.255	0.35069		19.255	-0.00349		19.255	-0.01872				0.31876	-0.06013												2.35533	0.18263
19.2723	0.35256		19.2723	0.17916		19.2723	0.08127				0.31904	-0.07083												2.35743	0.19011
19.2896	0.35355		19.2896	0.20979		19.2896	0.06386				0.31933	-0.06725												2.35954	0.1974
19.3069	0.35024		19.3069	0.23243		19.3069	0.08003				0.31962	-0.06351												2.36165	0.20424
19.3242	0.35335		19.3242	0.34259		19.3242	0.07397				0.3199	-0.06502												2.36375	0.21177
19.3415	0.35239		19.3415	0.23007		19.3415	0.08239				0.32019	-0.06143												2.36586	0.21697
19.3588	0.35066		19.3588	0.2452		19.3588	0.0708				0.32047	-0.06831												2.36797	0.2206
19.3761	0.35109		19.3761	0.17125		19.3761	0.0796				0.32076	-0.05984												2.37007	0.2234
19.3934	0.34786		19.3934	0.19102		19.3934	0.07556				0.32105	-0.06629												2.37218	0.22521
19.4106	0.34633		19.4106	0.18697		19.4106	0.07469				0.32133	-0.06723												2.37429	0.22627
19.4279	0.35404		19.4279	0.17668		19.4279	0.05368				0.32162	-0.06613												2.37639	0.22646
19.4452	0.34926		19.4452	0.30818		19.4452	-0.08071				0.32191	-0.06531												2.3785	0.2271
19.4625	0.34938		19.4625	0.18369		19.4625	0.27726				0.32219	-0.06244												2.38061	0.22911
19.4798	0.349		19.4798	0.00888		19.4798	0.073				0.32248	-0.05913												2.38271	0.23463
19.4971	0.35079		19.4971	0.2149		19.4971	0.08442				0.32277	-0.06432												2.38482	0.2423
19.5144	0.34245		19.5144	0.22297		19.5144	0.06897				0.32305	-0.06919												2.38693	0.25053
19.5317	0.34678		19.5317	0.16976		19.5317	0.09124				0.32334	-0.04435												2.38903	0.25872
19.549	0.33427		19.549	0.01889		19.549	0.06264				0.32363	-0.08639												2.39114	0.26456
19.5663	0.34452		19.5663	0.18034		19.5663	0.1002				0.32391	-0.05594												2.39325	0.26866
19.5836	0.32917		19.5836	0.14181		19.5836	0.0635				0.3242	-0.055												2.39535	0.26931
19.6009	0.33823		19.6009	0.15126		19.6009	0.09959				0.32448	-0.05756												2.39746	0.26922
19.6182	0.33446		19.6182	0.13572		19.6182	0.05929				0.32477	-0.0659												2.39957	0.26975
19.6355	0.3342		19.6355	0.15842		19.6355	0.10156				0.32506	-0.0622												2.40167	0.2723
19.6528	0.33372		19.6528	0.12528		19.6528	0.0547				0.32534	-0.05129												2.40378	0.27583
19.6701	0.34271		19.6701	0.16276		19.6701	0.10388				0.32563	-0.06617												2.40589	0.28439
19.6874	0.33854		19.6874	0.12116		19.6874	0.05249				0.32592	-0.06395												2.40799	0.2943
19.7047	0.33733		19.7047	0.13897		19.7047	0.1058				0.3262	-0.05509												2.4101	0.30414
19.7219	0.34504		19.7219	0.11766		19.7219	0.04712				0.32649	-0.0738												2.41221	0.31331
19.7392	0.33212		19.7392	0.12506		19.7392	0.10154				0.32678	-0.05299												2.41431	0.32131
19.7565	0.34853		19.7565	0.12398		19.7565	0.04878				0.32706	-0.07197												2.41642	0.33093
19.7738	0.32455		19.7738	0.12691		19.7738	0.10166				0.32735	-0.06183												2.41853	0.33996
19.7911	0.343		19.7911	0.12583		19.7911	0.04816				0.32763	-0.07906												2.42063	0.34617
19.8085	0.32523		19.8085	0.12784		19.8085	0.09823				0.32792	-0.03809												2.42274	0.35444
19.8257	0.34065		19.8257	0.11667		19.8257	0.06023				0.32821	-0.09193												2.42485	0.35974
19.8431	0.33545		19.8431	0.12151		19.8431	0.10349				0.32849	-0.02374												2.42695	0.3641
19.8604	0.33824		19.8604	0.11948		19.8604	0.05497				0.32878	-0.05784												2.42906	0.36769
19.8777	0.35394		19.8777	0.10825		19.8777	0.08714				0.32907	-0.06156												2.43117	0.37232
19.895	0.33277		19.895	0.12359		19.895	0.06165				0.32935	-0.06069												2.43327	0.37515
19.9123	0.35418		19.9123	0.11216		19.9123	0.0898				0.32964	-0.0542												2.43538	0.37688
19.9295	0.32592		19.9295	0.12013		19.9295	0.0641				0.32993	-0.0438												2.43749	0.37601
19.9469	0.3491		19.9469	0.11022		19.9469	0.08555				0.33021	-0.07245												2.43959	0.37451
19.9641	0.32862		19.9641	0.13285		19.9641	0.06498				0.3305	-0.06912												2.4417	0.37068
19.9814	0.34412		19.9814	0.11315		19.9814	0.08653				0.33079	-0.06028												2.44381	0.36544
19.9987	0.32608		19.9987	0.15824		19.9987	0.06555				0.33107	-0.05959												2.44591	0.36085
20.016	0.33575		20.016	0.13675		20.016	0.08839				0.33136	-0.06642												2.44802	0.35707
20.0333	0.32439		20.0333	0.13984		20.0333	0.07064				0.33164	-0.06002												2.45013	0.35276
20.0506	0.33361		20.0506	0.0189		20.0506	0.08827				0.33193	-0.08038												2.45223	0.35132
20.068	0.32523		20.068	0.12052		20.068	0.07166				0.33222	-0.06181												2.45434	0.34729
20.0852	0.32681		20.0852	0.11752		20.0852	0.09088				0.3325	-0.03111												2.45645	0.34744
20.1025	0.33392		20.1025	0.12047		20.1025	0.07171				0.33279	-0.07221												2.45855	0.34776
20.1198	0.32682		20.1198	0.10763		20.1198	0.09079				0.33308	-0.05877												2.46066	0.34841
20.1371	0.33132		20.1371	0.11618		20.1371	0.07022				0.33336	-0.06136												2.46277	0.35083
20.1544	0.32501		20.1544	0.19624		20.1544	0.08742				0.33365	-0.06377												2.46487	0.35495
20.1717	0.33335		20.1717	0.12654		20.1717	0.07207				0.33394	-0.06924												2.46698	0.35867
20.189	0.32334		20.189	0.11539		20.189	0.08552				0.33422	-0.05209												2.46909	0.35988
20.2063	0.33772		20.2063	-0.08617		20.2063	0.08032				0.33451	-0.05725												2.47119	0.35877
20.2236	0.32698		20.2236	0.08422		20.2236	0.07272				0.33479	-0.06578												2.4733	0.35601
20.2409	0.34215		20.2409	0.1387		20.2409	0.08287				0.33508	-0.05855												2.47541	0.35181
20.2582	0.31957		20.2582	0.14535		20.2582	0.06887				0.33537	-0.06346												2.47751	0.34724
20.2755	0.33722		20.2755	0.14472		20.2755	0.08387				0.33565	-0.05664												2.47962	0.34353
20.2928	0.31625		20.2928	0.14299		20.2928	0.06757				0.33594	-0.05959												2.48173	0.33966
20.3101	0.33823		20.3101	0.15055		20.3101	0.08156				0.33623	-0.07043												2.48383	0.33646
20.3274	0.31871		20.3274	0.12136		20.3274	0.05778				0.33651	-0.06328												2.48594	0.33475
20.3447	0.33917		20.3447	0.14066		20.3447	0.08674				0.3368	-0.06675												2.48805	0.33184
20.362	0.32529		20.362	0.12847		20.362	0.06144				0.33709	-0.05933												2.49015	0.32811
20.3793	0.33709		20.3793	0.15792		20.3793	0.0862				0.33737	-0.06871												2.49226	0.32445
20.3966	0.32326		20.3966	0.158		20.3966	0.04901				0.33766	-0.05948												2.49437	0.32455
20.4139	0.32623		20.4139	0.06054		20.4139	0.06638				0.33795	-0.06792												2.49647	0.32403
20.4312	0.31638		20.4312	0.18458		20.4312	0.03652				0.33823	-0.06276												2.49858	0.32813
20.4485	0.32368		20.4485	0.20597		20.4485	0.06209				0.33852	-0.06427												2.50069	0.33317
20.4658	0.31565		20.4658	0.09789		20.4658	0.03838				0.3388	-0.06439												2.50279	0.33622
20.4831	0.32362		20.4831	0.17597		20.4831	0.05723				0.33909	-0.06405												2.5049	0.33888
20.5004	0.31797		20.5004	0.12896		20.5004	0.04335				0.33938	-0.06191												2.50701	0.3405
20.5177	0.3202		20.5177	0.15942		20.5177	0.05972				0.33966	-0.05883												2.50911	0.34295
20.535	0.31129		20.535	0.11743		20.535	-0.01516				0.33995	-0.05766												2.51122	0.3443
20.5523	0.32018		20.5523	0.15952		20.5523	0.05993				0.34024	-0.06954												2.51333	0.34409
20.5695	0.31078		20.5695	0.14443		20.5695	0.03908				0.34052	-0.05056												2.51543	0.3423
20.5868	0.30762		20.5868	0.16646		20.5868	0.06056				0.34081	-0.05532												2.51754	0.33894
20.6041	0.31665		20.6041	0.12813		20.6041	0.04806				0.3411	-0.07169												2.51965	0.33612
20.6214	0.3087		20.6214	0.15815		20.6214	0.06933				0.34138	-0.0692												2.52175	0.33373
20.6387	0.3184		20.6387	0.12462		20.6387	0.06189				0.34167	-0.06004												2.52386	0.33393
20.656	0.31691		20.656	0.15582		20.656	0.08356				0.34195	-0.0708												2.52597	0.34056
20.6733	0.3172		20.6733	0.12696		20.6733	0.06634				0.34224	-0.06884												2.52807	0.34777
20.6906	0.31648		20.6906	0.15435		20.6906	0.09211				0.34253	-0.05458												2.53018	0.35339
20.708	0.32046		20.708	0.12664		20.708	0.07227				0.34281	-0.06226												2.53229	0.35547
20.7252	0.31396		20.7252	0.15582		20.7252	0.10186				0.3431	-0.06939												2.53439	0.35446
20.7426	0.32603		20.7426	0.1273		20.7426	0.03714				0.34339	-0.06199												2.5365	0.35376
20.7598	0.31143		20.7598	0.15512		20.7598	0.10948				0.34367	-0.06681												2.53861	0.3533
20.7771	0.32163		20.7771	0.12871		20.7771	0.06033				0.34396	-0.0555												2.54071	0.35805
20.7944	0.31148		20.7944	0.15389		20.7944	0.11788				0.34425	-0.06721												2.54282	0.36253
20.8117	0.32126		20.8117	0.13596		20.8117	0.08566				0.34453	-0.06569												2.54493	0.36187
20.829	0.30644		20.829	0.14605		20.829	0.0982				0.34482	-0.05054												2.54703	0.36478
20.8463	0.31882		20.8463	0.13084		20.8463	0.08502				0.3451	-0.06911												2.54914	0.36947
20.8636	0.30001		20.8636	0.14725		20.8636	0.10045				0.34539	-0.07244												2.55125	0.37417
20.8809	0.32082		20.8809	0.12054		20.8809	0.08519				0.34568	-0.06165												2.55335	0.37862
20.8982	0.30051		20.8982	0.15001		20.8982	0.09302				0.34596	-0.06838												2.55546	0.38023
20.9154	0.32204		20.9154	0.12338		20.9154	0.06846				0.34625	-0.06073												2.55757	0.37973
20.9327	0.30245		20.9327	0.15482		20.9327	-0.0044				0.34654	-0.06504												2.55967	0.37891
20.95	0.29327		20.95	0.11945		20.95	0.21044				0.34682	-0.06818												2.56178	0.37852
20.9673	0.30223		20.9673	0.14978		20.9673	0.03858				0.34711	-0.05157												2.56389	0.37878
20.9847	0.31216		20.9847	0.12816		20.9847	0.03894				0.3474	-0.06008												2.56599	0.37895
21.002	0.28614		21.002	0.15301		21.002	0.07475				0.34768	-0.06386												2.5681	0.38191
21.0193	0.28484		21.0193	0.13032		21.0193	0.0752				0.34797	-0.06088												2.57021	0.38687
21.0366	0.29544		21.0366	0.15136		21.0366	0.09445				0.34825	-0.06531												2.57231	0.39557
21.0539	0.27939		21.0539	0.12853		21.0539	0.07457				0.34854	-0.06955												2.57442	0.40484
21.0712	0.34772		21.0712	0.14721		21.0712	0.11957				0.34883	-0.06254												2.57653	0.41018
21.0885	0.31116		21.0885	0.12052		21.0885	0.06817				0.34911	-0.06582												2.57863	0.41587
21.1057	0.29586		21.1057	0.13942		21.1057	0.07534				0.3494	-0.08744												2.58074	0.41928
21.123	0.31414		21.123	0.13622		21.123	0.09586				0.34969	-0.03865												2.58285	0.42382
21.1403	0.29345		21.1403	0.1355		21.1403	0.06529				0.34997	-0.06406												2.58495	0.42621
21.1576	0.32385		21.1576	0.13526		21.1576	0.09027				0.35026	-0.05975												2.58706	0.4157
21.1749	0.29171		21.1749	0.13453		21.1749	0.08117				0.35055	-0.05857												2.58917	0.42318
21.1923	0.31831		21.1923	0.13847		21.1923	0.07265				0.35083	-0.05899												2.59127	0.42685
21.2095	0.29459		21.2095	0.13209		21.2095	0.10794				0.35112	-0.0813												2.59338	0.43233
21.2268	0.31481		21.2268	0.14343		21.2268	0.03522				0.35141	-0.05877												2.59549	0.43531
21.2441	0.29414		21.2441	0.12374		21.2441	0.07115				0.35169	-0.05529												2.59759	0.44006
21.2614	0.31097		21.2614	0.15071		21.2614	0.0577				0.35198	-0.0656												2.5997	0.44414
21.2787	0.29539		21.2787	0.11485		21.2787	0.06983				0.35226	-0.07282												2.60181	0.44895
21.296	0.30592		21.296	0.15498		21.296	0.06175				0.35255	-0.05918												2.60391	0.45496
21.3133	0.29211		21.3133	0.11757		21.3133	0.0726				0.35284	-0.06801												2.60602	0.46287
21.3306	0.30927		21.3306	0.14732		21.3306	0.06836				0.35312	-0.05557												2.60813	0.46756
21.3479	0.28691		21.3479	0.11792		21.3479	0.07754				0.35341	-0.07347												2.61023	0.47226
21.3652	0.31279		21.3652	0.14426		21.3652	0.07631				0.3537	-0.05604												2.61234	0.47804
21.3825	0.28341		21.3825	0.11363		21.3825	0.08837				0.35398	-0.06004												2.61445	0.48083
21.3998	0.30638		21.3998	0.14796		21.3998	0.07399				0.35427	-0.07267												2.61655	0.48145
21.4171	0.28168		21.4171	0.11108		21.4171	0.09232				0.35456	-0.05364												2.61866	0.47758
21.4344	0.30917		21.4344	0.14555		21.4344	0.08135				0.35484	-0.06143												2.62077	0.47174
21.4517	0.2743		21.4517	0.11552		21.4517	0.09435				0.35513	-0.0576												2.62287	0.46421
21.469	0.30961		21.469	0.14206		21.469	0.0849				0.35541	-0.06396												2.62498	0.45816
21.4862	0.27289		21.4862	0.13531		21.4862	0.09263				0.3557	-0.06959												2.62709	0.45344
21.5035	0.30652		21.5035	0.14785		21.5035	0.08817				0.35599	-0.07111												2.62919	0.44976
21.5208	0.27155		21.5208	0.12416		21.5208	0.11333				0.35627	-0.05649												2.6313	0.44617
21.5381	0.31319		21.5381	0.15941		21.5381	0.0686				0.35656	-0.06809												2.63341	0.44467
21.5554	0.27618		21.5554	0.11241		21.5554	0.10831				0.35685	-0.06507												2.63551	0.4452
21.5727	0.31019		21.5727	0.16104		21.5727	0.07581				0.35713	-0.0621												2.63762	0.44766
21.59	0.28246		21.59	0.10878		21.59	0.10783				0.35742	-0.06229												2.63973	0.45012
21.6074	0.30648		21.6074	0.16028		21.6074	0.07973				0.35771	-0.06633												2.64183	0.45114
21.6247	0.28847		21.6247	0.12428		21.6247	0.09939				0.35799	-0.06215												2.64394	0.45358
21.642	0.29439		21.642	0.16727		21.642	0.08291				0.35828	-0.06066												2.64605	0.45433
21.6593	0.30014		21.6593	0.12346		21.6593	0.11046				0.35857	-0.06279												2.64815	0.45638
21.6766	0.28528		21.6766	0.16168		21.6766	0.08481				0.35885	-0.05614												2.65026	0.4566
21.6939	0.3047		21.6939	0.1143		21.6939	0.08994				0.35914	-0.074												2.65237	0.45583
21.7112	0.28572		21.7112	0.15369		21.7112	0.10521				0.35942	-0.06136												2.65447	0.45384
21.7284	0.29778		21.7284	0.10936		21.7284	0.08186				0.35971	-0.06819												2.65658	0.4538
21.7457	0.28342		21.7457	0.15136		21.7457	0.1063				0.36	-0.07572												2.65869	0.45581
21.763	0.29517		21.763	0.11459		21.763	0.07635				0.36028	-0.04969												2.66079	0.45715
21.7803	0.28229		21.7803	0.14823		21.7803	0.10873				0.36057	-0.06595												2.6629	0.45798
21.7976	0.30167		21.7976	0.11441		21.7976	0.07683				0.36086	-0.05985												2.66501	0.45931
21.8149	0.27487		21.8149	0.15326		21.8149	0.10636				0.36114	-0.06162												2.66711	0.46093
21.8322	0.29411		21.8322	0.11479		21.8322	0.08064				0.36143	-0.06099												2.66922	0.46417
21.8495	0.27327		21.8495	0.14905		21.8495	0.09827				0.36172	-0.06679												2.67133	0.46529
21.8668	0.24402		21.8668	0.11124		21.8668	0.08206				0.362	-0.07915												2.67343	0.46434
21.8841	0.30482		21.8841	0.14721		21.8841	0.09371				0.36229	-0.05713												2.67554	0.46434
21.9014	0.23848		21.9014	0.1146		21.9014	0.08246				0.36257	-0.05845												2.67765	0.46522
21.9187	0.31559		21.9187	0.13218		21.9187	0.09077				0.36286	-0.0498												2.67975	0.46859
21.936	0.28767		21.936	0.12635		21.936	0.07906				0.36315	-0.06757												2.68186	0.47583
21.9533	0.25866		21.9533	0.12612		21.9533	0.08797				0.36343	-0.07445												2.68397	0.48068
21.9706	0.26809		21.9706	0.13298		21.9706	0.07776				0.36372	-0.06934												2.68607	0.48828
21.9879	0.28693		21.9879	0.13579		21.9879	0.08442				0.36401	-0.061												2.68818	0.49288
22.0052	0.29665		22.0052	0.12744		22.0052	0.07495				0.36429	-0.06218												2.69029	0.4991
22.0225	0.28237		22.0225	0.13687		22.0225	0.08729				0.36458	-0.06034												2.69239	0.29392
22.0398	0.29248		22.0398	0.13113		22.0398	0.07879				0.36487	-0.06835												2.6945	0.55236
22.0571	0.29078		22.0571	0.1363		22.0571	0.09095				0.36515	-0.06032												2.69661	0.56553
22.0744	0.26407		22.0744	0.12276		22.0744	0.07386				0.36544	-0.06592												2.69871	0.56681
22.0917	0.28305		22.0917	0.13975		22.0917	0.09813				0.36573	-0.06678												2.70082	0.57165
22.109	0.28885		22.109	0.12587		22.109	0.0665				0.36601	-0.05392												2.70293	0.5798
22.1263	0.17017		22.1263	0.13524		22.1263	0.10019				0.3663	-0.06247												2.70503	0.57575
22.1436	0.29901		22.1436	0.12677		22.1436	0.07303				0.36658	-0.06319												2.70714	0.58202
22.1608	0.52223		22.1608	0.13069		22.1608	0.10322				0.36687	-0.05813												2.70925	0.58032
22.1781	0.29208		22.1781	0.12669		22.1781	0.07253				0.36716	-0.06814												2.71135	0.58722
22.1954	0.04933		22.1954	0.12532		22.1954	0.09755				0.36744	-0.06746												2.71346	0.58529
22.2127	0.31024		22.2127	0.12979		22.2127	0.06746				0.36773	-0.06551												2.71557	0.58482
22.23	0.23001		22.23	0.1273		22.23	0.09853				0.36802	-0.05821												2.71767	0.5894
22.2473	0.29333		22.2473	0.1319		22.2473	0.06929				0.3683	-0.07257												2.71978	0.59393
22.2646	0.24459		22.2646	0.12933		22.2646	0.09821				0.36859	-0.06014												2.72189	0.6022
22.2819	0.32931		22.2819	0.13816		22.2819	0.06709				0.36888	-0.05736												2.72399	0.60501
22.2992	0.42226		22.2992	0.12362		22.2992	0.10221				0.36916	-0.07044												2.7261	0.61158
22.3165	0.27165		22.3165	0.13743		22.3165	0.06897				0.36945	-0.05603												2.72821	0.61926
22.3338	0.16794		22.3338	0.12016		22.3338	0.09687				0.36974	-0.0707												2.73031	0.61951
22.3511	0.30608		22.3511	0.14718		22.3511	0.07501				0.37002	-0.05346												2.73242	0.62815
22.3684	0.21178		22.3684	0.11769		22.3684	0.08877				0.37031	-0.07913												2.73453	0.63928
22.3857	0.39251		22.3857	0.14129		22.3857	0.07282				0.37059	-0.05928												2.73663	0.6444
22.403	0.24254		22.403	0.10948		22.403	0.08528				0.37088	-0.06198												2.73874	0.6544
22.4203	0.28112		22.4203	0.13709		22.4203	0.07417				0.37117	-0.0558												2.74085	0.66549
22.4376	0.23562		22.4376	0.10422		22.4376	0.09095				0.37145	-0.06293												2.74295	0.68252
22.4549	0.27726		22.4549	0.1481		22.4549	0.07199				0.37174	-0.0801												2.74506	0.69403
22.4722	0.2508		22.4722	0.11737		22.4722	0.08102				0.37203	-0.06262												2.74717	0.70618
22.4895	0.27578		22.4895	0.14428		22.4895	0.07516				0.37231	-0.06933												2.74927	0.71739
22.5068	0.25252		22.5068	0.10512		22.5068	0.08617				0.3726	-0.0472												2.75138	0.73101
22.5241	0.27545		22.5241	0.13877		22.5241	0.07694				0.37289	-0.07221												2.75349	0.74128
22.5414	0.25262		22.5414	0.10642		22.5414	0.08206				0.37317	-0.06269												2.75559	0.74705
22.5587	0.27817		22.5587	0.13856		22.5587	0.07475				0.37346	-0.06123												2.7577	0.75444
22.576	0.25192		22.576	0.10704		22.576	0.08236				0.37374	-0.0613												2.75981	0.75634
22.5933	0.27269		22.5933	0.1461		22.5933	0.07162				0.37403	-0.06592												2.76191	0.76038
22.6106	0.25114		22.6106	0.10663		22.6106	0.08728				0.37432	-0.07458												2.76402	0.76115
22.6279	0.26355		22.6279	0.14985		22.6279	0.08028				0.3746	-0.06054												2.76613	0.76383
22.6452	0.25495		22.6452	0.11731		22.6452	0.08664				0.37489	-0.07046												2.76823	0.75787
22.6625	0.25473		22.6625	0.14856		22.6625	0.08199				0.37518	-0.06165												2.77034	0.75384
22.6798	0.25735		22.6798	0.12327		22.6798	0.08681				0.37546	-0.06294												2.77245	0.7583
22.697	0.24775		22.697	0.14483		22.697	0.07285				0.37575	-0.06908												2.77455	0.76554
22.7143	0.2526		22.7143	0.12496		22.7143	0.0891				0.37604	-0.06172												2.77666	0.7676
22.7316	0.25001		22.7316	0.14684		22.7316	0.07084				0.37632	-0.0653												2.77877	0.76787
22.7489	0.25851		22.7489	0.11831		22.7489	0.08726				0.37661	-0.0638												2.78087	0.77266
22.7662	0.25024		22.7662	0.1466		22.7662	0.0668				0.3769	-0.06354												2.78298	0.77887
22.7835	0.26058		22.7835	0.10338		22.7835	0.08534				0.37718	-0.07076												2.78509	0.78416
22.8008	0.24462		22.8008	0.15312		22.8008	0.06596				0.37747	-0.06954												2.78719	0.78512
22.8182	0.26494		22.8182	0.10454		22.8182	0.08141				0.37775	-0.05774												2.7893	0.78791
22.8355	0.24313		22.8355	0.15294		22.8355	0.07817				0.37804	-0.07234												2.79141	0.78451
22.8527	0.26034		22.8527	0.10861		22.8527	0.07633				0.37833	-0.04773												2.79351	0.78298
22.87	0.24619		22.87	0.15299		22.87	0.08755				0.37861	-0.08107												2.79562	0.78836
22.8873	0.25888		22.8873	0.10687		22.8873	0.07376				0.3789	-0.06677												2.79773	0.78577
22.9046	0.24836		22.9046	0.14617		22.9046	0.0908				0.37919	-0.05964												2.79983	0.79401
22.9219	0.25993		22.9219	0.10768		22.9219	0.0753				0.37947	-0.05324												2.80194	0.78443
22.9392	0.2485		22.9392	0.14443		22.9392	0.08703				0.37976	-0.07437												2.80405	0.79215
22.9565	0.26068		22.9565	0.11154		22.9565	0.07762				0.38005	-0.05395												2.80615	0.79459
22.9738	0.25123		22.9738	0.13307		22.9738	0.08422				0.38033	-0.07841												2.80826	0.80019
22.9911	0.26336		22.9911	0.12203		22.9911	0.07303				0.38062	-0.06233												2.81037	0.79362
23.0084	0.24397		23.0084	0.14338		23.0084	0.09275				0.38091	-0.05954												2.81247	0.80418
23.0257	0.26981		23.0257	0.11444		23.0257	0.07137				0.38119	-0.06285												2.81458	0.80366
23.043	0.23857		23.043	0.14017		23.043	0.08532				0.38148	-0.07635												2.81669	0.79966
23.0603	0.25503		23.0603	0.11804		23.0603	0.06729				0.38176	-0.06337												2.81879	0.803
23.0776	0.23222		23.0776	0.14096		23.0776	0.08759				0.38205	-0.06516												2.8209	0.81017
23.0949	0.2509		23.0949	0.12379		23.0949	0.07612				0.38234	-0.05831												2.82301	0.81726
23.1122	0.22646		23.1122	0.13197		23.1122	0.08467				0.38262	-0.07411												2.82511	0.8175
23.1295	0.24497		23.1295	0.12507		23.1295	0.08119				0.38291	-0.06191												2.82722	0.82248
23.1468	0.22557		23.1468	0.12512		23.1468	0.08508				0.3832	-0.05744												2.82933	0.82157
23.1641	0.24982		23.1641	0.12458		23.1641	0.08058				0.38348	-0.07485												2.83143	0.82573
23.1814	0.21849		23.1814	0.12121		23.1814	0.08122				0.38377	-0.06513												2.83354	0.83562
23.1987	0.24354		23.1987	0.13168		23.1987	0.0776				0.38405	-0.06491												2.83565	0.83956
23.216	0.21236		23.216	0.11947		23.216	0.07752				0.38434	-0.06556												2.83775	0.84221
23.2333	0.22813		23.2333	0.13389		23.2333	0.07955				0.38463	-0.06515												2.83986	0.83929
23.2506	0.21426		23.2506	0.11386		23.2506	0.0767				0.38491	-0.06197												2.84197	0.8503
23.2679	0.23721		23.2679	0.14071		23.2679	0.0777				0.3852	-0.06657												2.84407	0.84969
23.2852	0.21239		23.2852	0.11693		23.2852	0.07952				0.38549	-0.06278												2.84618	0.85228
23.3025	0.23755		23.3025	0.13914		23.3025	0.07434				0.38577	-0.06158												2.84829	0.84983
23.3197	0.21533		23.3197	0.11693		23.3197	0.08233				0.38606	-0.06146												2.85039	0.84909
23.337	0.23761		23.337	0.13101		23.337	0.07624				0.38635	-0.06096												2.8525	0.84349
23.3543	0.22427		23.3543	0.1312		23.3543	0.08688				0.38663	-0.06532												2.85461	0.84087
23.3716	0.23904		23.3716	0.13786		23.3716	0.07413				0.38692	-0.05734												2.85671	0.84056
23.3889	0.23049		23.3889	0.12618		23.3889	0.09271				0.38721	-0.06867												2.85882	0.84418
23.4062	0.23911		23.4062	0.14922		23.4062	0.07612				0.38749	-0.06537												2.86093	0.84173
23.4235	0.22747		23.4235	0.1284		23.4235	0.09031				0.38778	-0.07277												2.86303	0.84279
23.4408	0.24538		23.4408	0.1494		23.4408	0.07473				0.38806	-0.06385												2.86514	0.84374
23.4581	0.21635		23.4581	0.12391		23.4581	0.08941				0.38835	-0.05701												2.86725	0.84664
23.4754	0.24305		23.4754	0.14614		23.4754	0.07183				0.38864	-0.03786												2.86935	0.84513
23.4927	0.21327		23.4927	0.11286		23.4927	0.08507				0.38892	-0.0758												2.87146	0.84466
23.51	0.23991		23.51	0.1572		23.51	0.07384				0.38921	-0.07573												2.87357	0.84885
23.5273	0.20852		23.5273	0.11861		23.5273	0.08896				0.3895	-0.06519												2.87567	0.84967
23.5446	0.23021		23.5446	0.15089		23.5446	0.0693				0.38978	-0.04799												2.87778	0.85549
23.5619	0.20474		23.5619	0.10858		23.5619	0.09358				0.39007	-0.06643												2.87989	0.85926
23.5792	0.22789		23.5792	0.15005		23.5792	0.06697				0.39036	-0.07825												2.88199	0.86248
23.5965	0.20014		23.5965	0.11189		23.5965	0.09569				0.39064	-0.06137												2.8841	0.86281
23.6138	0.23324		23.6138	0.14677		23.6138	0.06699				0.39093	-0.06678												2.88621	0.86741
23.6311	0.20996		23.6311	0.11454		23.6311	0.09394				0.39121	-0.06676												2.88831	0.87299
23.6484	0.2237		23.6484	0.14543		23.6484	0.06348				0.3915	-0.05587												2.89042	0.87385
23.6657	0.20648		23.6657	0.11214		23.6657	0.09546				0.39179	-0.06536												2.89253	0.88509
23.683	0.21549		23.683	0.14378		23.683	0.07102				0.39207	-0.05876												2.89463	0.89343
23.7003	0.19658		23.7003	0.12252		23.7003	0.09204				0.39236	-0.06039												2.89674	0.89717
23.7176	0.22117		23.7176	0.15263		23.7176	0.07126				0.39265	-0.06375												2.89885	0.9058
23.7349	0.18979		23.7349	0.11802		23.7349	0.0866				0.39293	-0.06485												2.90095	0.91178
23.7522	0.21373		23.7522	0.15004		23.7522	0.0719				0.39322	-0.06093												2.90306	0.91746
23.7695	0.19287		23.7695	0.11553		23.7695	0.08514				0.39351	-0.0702												2.90517	0.9181
23.7868	0.20302		23.7868	0.15766		23.7868	0.08178				0.39379	-0.05889												2.90727	0.92351
23.8041	0.19508		23.8041	0.11184		23.8041	0.08233				0.39408	-0.06332												2.90938	0.93012
23.8214	0.20323		23.8214	0.15779		23.8214	0.08121				0.39437	-0.06447												2.91149	0.93137
23.8387	0.19919		23.8387	0.11439		23.8387	0.08066				0.39465	-0.06517												2.91359	0.93091
23.8559	0.20947		23.8559	0.15618		23.8559	0.07821				0.39494	-0.06358												2.9157	0.93419
23.8732	0.20144		23.8732	0.1131		23.8732	0.08239				0.39522	-0.05935												2.91781	0.93288
23.8905	0.20138		23.8905	0.14902		23.8905	0.07674				0.39551	-0.06827												2.91991	0.94516
23.9078	0.20366		23.9078	0.12045		23.9078	0.08598				0.3958	-0.06094												2.92202	0.94594
23.9251	0.21195		23.9251	0.14359		23.9251	0.07451				0.39608	-0.06064												2.92413	0.94787
23.9424	0.19166		23.9424	0.12498		23.9424	0.08694				0.39637	-0.06786												2.92623	0.9534
23.9597	0.18018		23.9597	0.14919		23.9597	0.07761				0.39666	-0.07035												2.92834	0.95821
23.977	0.19279		23.977	0.12426		23.977	0.08097				0.39694	-0.05551												2.93045	0.95853
23.9943	0.17949		23.9943	0.14114		23.9943	0.07519				0.39723	-0.0448												2.93255	0.96013
24.0116	0.19204		24.0116	0.12275		24.0116	0.08572				0.39752	-0.08591												2.93466	0.96343
24.0289	0.17992		24.0289	0.1336		24.0289	0.0795				0.3978	-0.05041												2.93677	0.96636
24.0462	0.20653		24.0462	0.13182		24.0462	0.08919				0.39809	-0.08732												2.93887	0.96794
24.0635	0.18315		24.0635	0.12934		24.0635	0.07476				0.39837	-0.05814												2.94098	0.96811
24.0808	0.21635		24.0808	0.13347		24.0808	0.07664				0.39866	-0.06635												2.94309	0.97275
24.0981	0.18781		24.0981	0.12729		24.0981	0.08202				0.39895	-0.05492												2.94519	0.97185
24.1154	0.21968		24.1154	0.13103		24.1154	0.07633				0.39923	-0.04318												2.9473	0.97168
24.1327	0.1896		24.1327	0.13082		24.1327	0.08098				0.39952	-0.04942												2.94941	0.97524
24.15	0.20974		24.15	0.12654		24.15	0.07362				0.39981	-0.10729												2.95151	0.974
24.1673	0.18225		24.1673	0.13584		24.1673	0.08353				0.40009	-0.059												2.95362	0.97318
24.1846	0.21389		24.1846	0.12546		24.1846	0.07008				0.40038	-0.06936												2.95573	0.97288
24.2019	0.18207		24.2019	0.12758		24.2019	0.08995				0.40067	-0.04883												2.95783	0.96913
24.2192	0.21664		24.2192	0.12858		24.2192	0.06103				0.40095	-0.05339												2.95994	0.97126
24.2365	0.17414		24.2365	0.1137		24.2365	0.09177				0.40124	-0.05976												2.96205	0.97448
24.2538	0.2213		24.2538	0.13563		24.2538	0.06319				0.40153	-0.06331												2.96415	0.97058
24.2711	0.17874		24.2711	0.13241		24.2711	0.09101				0.40181	-0.06435												2.96626	0.97337
24.2884	0.21531		24.2884	0.1273		24.2884	0.06703				0.4021	-0.05869												2.96837	0.96824
24.3058	0.18168		24.3058	0.12593		24.3058	0.08501				0.40239	-0.06219												2.97047	0.96963
24.3231	0.2082		24.3231	0.12883		24.3231	0.0751				0.40267	-0.06377												2.97258	0.9725
24.3404	0.16588		24.3404	0.11605		24.3404	0.08283				0.40296	-0.06348												2.97469	0.9659
24.3577	0.21308		24.3577	0.12193		24.3577	0.07705				0.40325	-0.06232												2.97679	0.96992
24.375	0.15701		24.375	0.12296		24.375	0.07974				0.40353	-0.06354												2.9789	0.9677
24.3923	0.2163		24.3923	0.12956		24.3923	0.0704				0.40382	-0.06475												2.98101	0.96508
24.4096	0.15461		24.4096	0.12932		24.4096	0.0878				0.4041	-0.05941												2.98311	0.96231
24.4269	0.20763		24.4269	0.13618		24.4269	0.06795				0.40439	-0.06023												2.98522	0.96188
24.4442	0.159		24.4442	0.12462		24.4442	0.08512				0.40468	-0.06543												2.98733	0.96518
24.4615	0.20539		24.4615	0.1376		24.4615	0.06583				0.40496	-0.06292												2.98943	0.97076
24.4788	0.15968		24.4788	0.11967		24.4788	0.07962				0.40525	-0.0529												2.99154	0.9635
24.4961	0.20574		24.4961	0.13396		24.4961	0.06566				0.40554	-0.07533												2.99365	0.9618
24.5134	0.15961		24.5134	0.11359		24.5134	0.08117				0.40582	-0.05631												2.99575	0.96496
24.5307	0.21285		24.5307	0.14518		24.5307	0.06663				0.40611	-0.06542												2.99786	0.96017
24.548	0.15507		24.548	0.11927		24.548	0.08082				0.4064	-0.05485												2.99997	0.9618
24.5653	0.20464		24.5653	0.14774		24.5653	0.07069				0.40668	-0.06909												3.00259	0.95959
24.5826	0.15643		24.5826	0.1215		24.5826	0.08123				0.40697	-0.06996												3.00914	0.96051
24.5999	0.18646		24.5999	0.14898		24.5999	0.07061				0.40725	-0.06494												3.01569	0.96201
24.6172	0.16995		24.6172	0.11445		24.6172	0.08158				0.40754	-0.0645												3.02225	0.95859
24.6346	0.17282		24.6346	0.13788		24.6346	0.0693				0.40783	-0.04245												3.0288	0.95477
24.6518	0.16345		24.6518	0.11101		24.6518	0.07903				0.40811	-0.07745												3.04163	0.95882
24.6691	0.17848		24.6691	0.15022		24.6691	0.07115				0.4084	-0.0569												3.08432	0.95985
24.6865	0.1639		24.6865	0.12408		24.6865	0.07655				0.40869	-0.06098												3.09088	0.95912
24.7037	0.1854		24.7037	0.14198		24.7037	0.07131				0.40897	-0.07843												3.09743	0.95931
24.721	0.17527		24.721	0.14365		24.721	0.07774				0.40926	-0.06218												3.11026	0.95772
24.7383	0.19453		24.7383	0.12314		24.7383	0.0739				0.40955	-0.06402												3.11309	0.96926
24.7556	0.17097		24.7556	0.13628		24.7556	0.07497				0.40983	-0.05717												3.11593	0.96685
24.7729	0.18088		24.7729	0.12804		24.7729	0.07238				0.41012	-0.06567												3.11876	0.96458
24.7902	0.17216		24.7902	0.13679		24.7902	0.07418				0.4104	-0.0561												3.12159	0.97299
24.8075	0.17939		24.8075	0.13009		24.8075	0.07449				0.41069	-0.06556												3.12442	0.97834
24.8248	0.15616		24.8248	0.13731		24.8248	0.08062				0.41098	-0.05993												3.12726	0.98291
24.8421	0.17673		24.8421	0.12998		24.8421	0.0757				0.41126	-0.06819												3.13009	0.99094
24.8594	0.16305		24.8594	0.13637		24.8594	0.07496				0.41155	-0.06326												3.13292	0.99567
24.8767	0.17468		24.8767	0.1255		24.8767	0.07165				0.41184	-0.05627												3.13575	0.99906
24.894	0.16272		24.894	0.13222		24.894	0.08252				0.41212	-0.06788												3.13858	1.0117
24.9113	0.16434		24.9113	0.13191		24.9113	0.07078				0.41241	-0.06454												3.14142	1.01129
24.9286	0.16055		24.9286	0.12783		24.9286	0.08405				0.41269	-0.05948												3.14425	1.0127
24.9459	0.15928		24.9459	0.13358		24.9459	0.07018				0.41298	-0.05582												3.14708	1.02156
24.9632	0.156		24.9632	0.12664		24.9632	0.07933				0.41327	-0.10303												3.14991	1.01971
24.9805	0.15675		24.9805	0.13022		24.9805	0.07207				0.41355	-0.01775												3.15274	1.03259
24.9978	0.1637		24.9978	0.12492		24.9978	0.07351				0.41384	-0.03102												3.15558	1.03401
25.0151	0.14988		25.0151	0.12636		25.0151	0.07789				0.41413	0.01216												3.15841	1.04106
25.0324	0.15544		25.0324	0.1237		25.0324	0.07532				0.41441	-0.03593												3.16124	1.0441
25.0497	0.14782		25.0497	0.13542		25.0497	0.07748				0.4147	-0.04434												3.16407	1.0477
25.067	0.15822		25.067	0.11998		25.067	0.07183				0.41499	-0.04842												3.1669	1.05105
25.0843	0.14801		25.0843	0.13969		25.0843	0.07631				0.41527	-0.05699												3.16974	1.05174
25.1016	0.16697		25.1016	0.12451		25.1016	0.07486				0.41556	-0.0495												3.17257	1.04885
25.1189	0.14511		25.1189	0.14852		25.1189	0.08474				0.41585	-0.04956												3.1754	1.0366
25.1362	0.17568		25.1362	0.14428		25.1362	0.07773				0.41613	-0.04254												3.17823	1.02586
25.1535	0.14639		25.1535	0.15775		25.1535	0.08049				0.41642	-0.07362												3.18107	1.05098
25.1708	0.17764		25.1708	0.16138		25.1708	0.07663				0.4167	-0.07974												3.1839	1.06353
25.1881	0.14662		25.1881	0.19098		25.1881	0.08127				0.41699	-0.12346												3.18673	1.05716
25.2054	0.16795		25.2054	0.16881		25.2054	0.07947				0.41728	-0.15017												3.18956	1.07496
25.2227	0.13671		25.2227	0.14889		25.2227	0.07717				0.41756	-0.10541												3.19239	1.09486
25.24	0.16297		25.24	0.13526		25.24	0.0758				0.41785	-0.07291												3.19523	1.09108
25.2573	0.12638		25.2573	0.14284		25.2573	0.08486				0.41814	-0.0798												3.19806	1.10301
25.2746	0.15002		25.2746	0.14583		25.2746	0.07359				0.41842	-0.06946												3.20089	0.99902
25.2919	0.11998		25.2919	0.1226		25.2919	0.07762				0.41871	-0.06511												3.20372	1.06527
25.3092	0.14617		25.3092	0.13287		25.3092	0.07248				0.419	-0.06714												3.20656	1.17372
25.3265	0.1176		25.3265	0.10818		25.3265	0.08062				0.41928	-0.0705												3.20939	1.07842
25.3438	0.14277		25.3438	0.12626		25.3438	0.07786				0.41957	-0.06784												3.21222	1.07942
25.361	0.1141		25.361	0.10886		25.361	0.07899				0.41985	-0.0681												3.21505	1.0398
25.3783	0.13488		25.3783	0.11943		25.3783	0.0735				0.42014	-0.05733												3.21788	0.79862
25.3956	0.1116		25.3956	0.11011		25.3956	0.07815				0.42043	-0.05903												3.22071	0.99116
25.4129	0.13426		25.4129	0.10977		25.4129	0.08101				0.42071	-0.06381												3.22355	1.19683
25.4302	0.1058		25.4302	0.09875		25.4302	0.07707				0.421	-0.07026												3.22638	1.04054
25.4475	0.13694		25.4475	0.11179		25.4475	0.08612				0.42129	-0.06102												3.22921	0.61844
25.4648	0.10668		25.4648	0.09186		25.4648	0.4881				0.42157	-0.06291												3.23204	0.52791
25.4821	0.12976		25.4821	0.1033		25.4821	1.06702				0.42186	-0.04465												3.23488	1.03074
25.4994	0.09743		25.4994	0.07983		25.4994	1.49606				0.42215	-0.06902												3.23771	0.95836
25.5167	0.12309		25.5167	0.06724		25.5167	1.87865				0.42243	-0.06265												3.24054	0.96019
25.534	0.10017		25.534	0.08133		25.534	2.20908				0.42272	-0.06364												3.24337	0.96939
25.5513	0.1182		25.5513	0.0672		25.5513	2.52282				0.42301	-0.06209												3.2462	1.19489
25.5686	0.09093		25.5686	0.06969		25.5686	2.82095				0.42329	-0.06302												3.24903	1.01172
25.5859	0.1243		25.5859	0.05314		25.5859	3.08659				0.42358	-0.05709												3.25187	0.94289
25.6032	0.09845		25.6032	0.06438		25.6032	3.35936				0.42386	-0.05809												3.2547	1.01828
25.6205	0.12555		25.6205	0.05393		25.6205	3.60331				0.42415	-0.05804												3.25753	1.174
25.6378	0.10752		25.6378	0.0683		25.6378	3.85314				0.42444	-0.05914												3.26036	1.42632
25.6551	0.12287		25.6551	0.06057		25.6551	4.08948				0.42472	-0.06805												3.2632	1.02958
25.6724	0.12271		25.6724	0.07476		25.6724	4.32246				0.42501	-0.04035												3.26603	1.07053
25.6897	0.1295		25.6897	0.0671		25.6897	4.54038				0.4253	-0.05088												3.26886	1.49611
25.707	0.12805		25.707	0.08288		25.707	4.76181				0.42558	-0.07887												3.27169	1.57814
25.7243	0.13615		25.7243	0.0896		25.7243	4.96242				0.42587	-0.05325												3.27452	1.99368
25.7416	0.12149		25.7416	0.09322		25.7416	5.18628				0.42616	-0.05967												3.27736	0.63079
25.7589	0.13298		25.7589	0.09388		25.7589	5.37119				0.42644	-0.06655												3.28019	0.88494
25.7762	0.1207		25.7762	0.1044		25.7762	5.59293				0.42673	-0.07051												3.28302	0.90799
25.7935	0.12952		25.7935	0.10691		25.7935	5.76132				0.42701	-0.09258												3.28585	0.35756
25.8108	0.11536		25.8108	0.12171		25.8108	5.96696				0.4273	-0.07242												3.28868	1.1944
25.8281	0.12975		25.8281	0.12017		25.8281	6.13266				0.42759	-0.09068												3.29152	1.14933
25.8454	0.11201		25.8454	0.12318		25.8454	6.32775				0.42787	-0.09483												3.29435	1.15311
25.8627	0.13366		25.8627	0.12096		25.8627	6.49279				0.42816	-0.08511												3.29718	1.14313
25.88	0.10813		25.88	0.11743		25.88	6.67365				0.42845	-0.08646												3.30001	1.17176
25.8973	0.13036		25.8973	0.12099		25.8973	6.83197				0.42873	-0.09421												3.30284	1.20933
25.9145	0.11827		25.9145	0.12062		25.9145	7.0051				0.42902	-0.0872												3.30568	1.23355
25.9318	0.12078		25.9318	0.12425		25.9318	7.16255				0.42931	-0.08756												3.30851	1.25001
25.9491	0.11054		25.9491	0.12279		25.9491	7.33123				0.42959	-0.085												3.31134	1.2674
25.9665	0.11027		25.9665	0.11598		25.9665	7.48687				0.42988	-0.08911												3.31417	1.2777
25.9837	0.11477		25.9837	0.1302		25.9837	7.65296				0.43016	-0.07659												3.31701	1.29236
26.0011	0.10537		26.0011	0.11408		26.0011	7.79828				0.43045	-0.08932												3.31984	1.30549
26.0184	0.10993		26.0184	0.12715		26.0184	7.96063				0.43074	-0.07538												3.32267	1.30781
26.0357	0.10042		26.0357	0.11916		26.0357	8.09554				0.43102	-0.08171												3.3255	1.32171
26.053	0.10999		26.053	0.12717		26.053	8.25685				0.43131	-0.06966												3.32833	1.34257
26.0703	0.10103		26.0703	0.11737		26.0703	8.38744				0.4316	-0.07466												3.33117	1.35838
26.0876	0.12285		26.0876	0.13451		26.0876	8.54448				0.43188	-0.0616												3.334	1.37623
26.1049	0.10584		26.1049	0.12268		26.1049	8.67069				0.43217	-0.06272												3.33683	1.39286
26.1222	0.1272		26.1222	0.13116		26.1222	8.82035				0.43246	-0.06164												3.33966	1.40988
26.1395	0.10915		26.1395	0.13604		26.1395	8.94318				0.43274	-0.06123												3.34249	1.41052
26.1568	0.12746		26.1568	0.13351		26.1568	9.08972				0.43303	-0.06551												3.34533	1.40801
26.1741	0.10581		26.1741	0.13804		26.1741	9.21582				0.43332	-0.0674												3.34816	1.4104
26.1914	0.12835		26.1914	0.12789		26.1914	9.35113				0.4336	-0.06118												3.35099	1.41566
26.2087	0.1076		26.2087	0.13469		26.2087	9.47998				0.43389	-0.06482												3.35382	1.42938
26.226	0.12528		26.226	0.12568		26.226	9.60399				0.43417	-0.06932												3.35665	1.43301
26.2433	0.10262		26.2433	0.12937		26.2433	9.73241				0.43446	-0.05234												3.35949	1.43836
26.2606	0.1147		26.2606	0.13331		26.2606	9.85576				0.43475	-0.05487												3.36232	1.44964
26.2779	0.10815		26.2779	0.1306		26.2779	9.9753				0.43503	-0.06678												3.36515	1.45096
26.2952	0.11797		26.2952	0.13011		26.2952	10.1024				0.43532	-0.06037												3.36798	1.46024
26.3125	0.11568		26.3125	0.12569		26.3125	10.2272				0.43561	-0.064												3.37082	1.46514
26.3297	0.11631		26.3297	0.11529		26.3297	10.334				0.43589	-0.06192												3.37365	1.46517
26.347	0.1088		26.347	0.11414		26.347	10.4652				0.43618	-0.08136												3.37648	1.46827
26.3643	0.10134		26.3643	0.10301		26.3643	10.5654				0.43647	-0.06759												3.37931	1.48013
26.3816	0.1061		26.3816	0.11302		26.3816	10.6878				0.43675	-0.06043												3.38214	1.48708
26.3989	0.09962		26.3989	0.10914		26.3989	10.7875				0.43704	-0.07561												3.38498	1.50234
26.4162	0.1105		26.4162	0.12875		26.4162	10.9019				0.43733	-0.07078												3.38781	1.51031
26.4335	0.09451		26.4335	0.11652		26.4335	10.9906				0.43761	-0.05971												3.39064	1.51033
26.4508	0.11534		26.4508	0.14741		26.4508	11.1058				0.4379	-0.06387												3.39347	1.51896
26.4681	0.10073		26.4681	0.1183		26.4681	11.1956				0.43818	-0.0717												3.3963	1.51962
26.4854	0.10464		26.4854	0.15094		26.4854	11.3214				0.43847	-0.06873												3.39914	1.51452
26.5027	0.1109		26.5027	0.12203		26.5027	11.4005				0.43876	-0.06372												3.40197	1.51665
26.52	0.10003		26.52	0.14144		26.52	11.5329				0.43904	-0.0746												3.4048	1.51678
26.5373	0.11795		26.5373	0.13456		26.5373	11.6029				0.43933	-0.06778												3.40763	1.51117
26.5546	0.09766		26.5546	0.12951		26.5546	11.7324				0.43962	-0.0599												3.41046	1.51704
26.5719	0.11391		26.5719	0.12983		26.5719	11.8106				0.4399	-0.05589												3.4133	1.52505
26.5892	0.09806		26.5892	0.1357		26.5892	11.9363				0.44019	-0.06835												3.41613	1.5269
26.6065	0.11577		26.6065	0.12751		26.6065	12.0158				0.44048	-0.05757												3.41896	1.52919
26.6238	0.09039		26.6238	0.13187		26.6238	12.144				0.44076	-0.06291												3.42179	1.52448
26.6411	0.12126		26.6411	0.13		26.6411	12.2219				0.44105	-0.06385												3.42462	1.53044
26.6584	0.09206		26.6584	0.12664		26.6584	12.3466				0.44133	-0.06232												3.42746	1.53577
26.6757	0.11902		26.6757	0.13691		26.6757	12.428				0.44162	-0.06354												3.43029	1.54327
26.693	0.09155		26.693	0.12496		26.693	12.5495				0.44191	-0.0747												3.43312	1.55224
26.7103	0.10428		26.7103	0.12808		26.7103	12.6219				0.44219	-0.05502												3.43595	1.5488
26.7276	0.09161		26.7276	0.13416		26.7276	12.7337				0.44248	-0.0679												3.43879	1.55292
26.7449	0.09338		26.7449	0.11547		26.7449	12.8082				0.44277	-0.0686												3.44162	1.56333
26.7622	0.09158		26.7622	0.12848		26.7622	12.9089				0.44305	-0.07544												3.44445	1.5605
26.7795	0.0924		26.7795	0.11178		26.7795	12.9807				0.44334	-0.05203												3.44728	1.56272
26.7968	0.07711		26.7968	0.12461		26.7968	13.0835				0.44363	-0.09781												3.45011	1.56521
26.8141	0.08575		26.8141	0.1271		26.8141	13.1428				0.44391	-0.05806												3.45295	1.58025
26.8314	0.07026		26.8314	0.12755		26.8314	13.2512				0.4442	-0.07017												3.45578	1.59362
26.8487	0.07422		26.8487	0.13386		26.8487	13.314				0.44448	-0.07069												3.45861	1.61334
26.866	0.08092		26.866	0.13128		26.866	13.4078				0.44477	-0.06753												3.46144	1.61342
26.8833	0.07147		26.8833	0.13284		26.8833	13.4781				0.44506	-0.08279												3.46427	1.6179
26.9006	0.0708		26.9006	0.13426		26.9006	13.5701				0.44534	-0.06954												3.46711	1.62167
26.9179	0.07072		26.9179	0.13319		26.9179	13.6402				0.44563	-0.07348												3.46994	1.62204
26.9352	0.05529		26.9352	0.13429		26.9352	13.7375				0.44592	-0.06373												3.47277	1.62426
26.9525	0.07735		26.9525	0.13315		26.9525	13.7995				0.4462	-0.073												3.4756	1.62802
26.9698	0.05051		26.9698	0.12358		26.9698	13.8936				0.44649	-0.0618												3.47843	1.63798
26.9871	0.08033		26.9871	0.1496		26.9871	13.9539				0.44678	-0.06682												3.48127	1.63481
27.0043	0.05867		27.0043	0.13186		27.0043	14.0366				0.44706	-0.06756												3.4841	1.63682
27.0217	0.07469		27.0217	0.13768		27.0217	14.1086				0.44735	-0.05491												3.48693	1.64147
27.0389	0.06508		27.0389	0.14164		27.0389	14.1851				0.44763	-0.08106												3.48976	1.65118
27.0562	0.06514		27.0562	0.13516		27.0562	14.262				0.44792	-0.07057												3.49259	1.65913
27.0735	0.06547		27.0735	0.13784		27.0735	14.3343				0.44821	-0.08558												3.49543	1.6685
27.0908	0.06369		27.0908	0.13323		27.0908	14.4151				0.44849	-0.0859												3.49826	1.67879
27.1082	0.05151		27.1082	0.13049		27.1082	14.4895				0.44878	-0.08423												3.50109	1.68951
27.1255	0.06172		27.1255	0.13942		27.1255	14.5692				0.44907	-0.07836												3.50392	1.70085
27.1428	0.05202		27.1428	0.1292		27.1428	14.6344				0.44935	-0.07069												3.50675	1.71337
27.1601	0.0625		27.1601	0.14258		27.1601	14.7197				0.44964	-0.07859												3.50959	1.71544
27.1774	0.05104		27.1774	0.13355		27.1774	14.7782				0.44993	-0.07368												3.51242	1.72584
27.1947	0.06855		27.1947	0.14448		27.1947	14.867				0.45021	-0.0768												3.51525	1.73232
27.212	0.04366		27.212	0.12749		27.212	14.9117				0.4505	-0.07328												3.51808	1.73501
27.2292	0.06436		27.2292	0.14107		27.2292	15.0056				0.45079	-0.07852												3.52091	1.73506
27.2465	0.03782		27.2465	0.1246		27.2465	15.0497				0.45107	-0.07303												3.52375	1.73768
27.2638	0.05628		27.2638	0.14655		27.2638	15.1412				0.45136	-0.06709												3.52658	1.73748
27.2811	0.03393		27.2811	0.12188		27.2811	15.1789				0.45164	-0.07577												3.52941	1.74657
27.2984	0.04803		27.2984	0.14565		27.2984	15.2691				0.45193	-0.07716												3.53224	1.75887
27.3157	0.03301		27.3157	0.11733		27.3157	15.309				0.45222	-0.08066												3.53507	1.76176
27.333	0.04769		27.333	0.13961		27.333	15.4				0.4525	-0.06874												3.53791	1.76436
27.3503	0.0371		27.3503	0.128		27.3503	15.447				0.45279	-0.06575												3.54074	1.76659
27.3676	0.04684		27.3676	0.1371		27.3676	15.522				0.45308	-0.07624												3.54357	1.77327
27.3849	0.03956		27.3849	0.12735		27.3849	15.5755				0.45336	-0.07795												3.5464	1.77585
27.4022	0.04461		27.4022	0.13485		27.4022	15.6552				0.45365	-0.08306												3.54923	1.77518
27.4195	0.04608		27.4195	0.12274		27.4195	15.6997				0.45394	-0.04795												3.55207	1.77418
27.4369	0.04623		27.4369	0.13436		27.4369	15.7843				0.45422	-0.0985												3.5549	1.77657
27.4542	0.04912		27.4542	0.12965		27.4542	15.827				0.45451	-0.07521												3.55773	1.77916
27.4715	0.0384		27.4715	0.12123		27.4715	15.9096				0.4548	-0.05999												3.56056	1.77024
27.4888	0.04284		27.4888	0.13685		27.4888	15.9534				0.45508	-0.07698												3.56339	1.76893
27.5061	0.0351		27.5061	0.12464		27.5061	16.0307				0.45537	-0.07473												3.56623	1.77143
27.5234	0.0396		27.5234	0.1385		27.5234	16.0748				0.45565	-0.07649												3.56906	1.76131
27.5407	0.02976		27.5407	0.12315		27.5407	16.1499				0.45594	-0.06563												3.57189	1.76363
27.558	0.03721		27.558	0.12987		27.558	16.1869				0.45623	-0.06143												3.57472	1.75674
27.5753	0.03091		27.5753	0.1181		27.5753	16.268				0.45651	-0.05849												3.57755	1.75223
27.5926	0.03548		27.5926	0.1285		27.5926	16.3025				0.4568	-0.05104												3.58039	1.75365
27.6099	0.03482		27.6099	0.11452		27.6099	16.3808				0.45709	-0.05671												3.58322	1.75834
27.6272	0.03099		27.6272	0.13562		27.6272	16.4165				0.45737	-0.06461												3.58605	1.75933
27.6445	0.03106		27.6445	0.11767		27.6445	16.495				0.45766	-0.07123												3.58888	1.76177
27.6618	0.0313		27.6618	0.12716		27.6618	16.5393				0.45795	-0.0647												3.59171	1.75623
27.6791	0.02537		27.6791	0.12272		27.6791	16.6101				0.45823	-0.07051												3.59455	1.7608
27.6964	0.03559		27.6964	0.12445		27.6964	16.6517				0.45852	-0.06567												3.59738	1.76584
27.7137	0.00623		27.7137	0.12895		27.7137	16.7227				0.4588	-0.08373												3.60021	1.76133
27.7309	0.0293		27.7309	0.12569		27.7309	16.7625				0.45909	-0.08077												3.60304	1.76212
27.7483	0.00758		27.7483	0.12107		27.7483	16.8278				0.45938	-0.07381												3.60587	1.76242
27.7656	0.01898		27.7656	0.12398		27.7656	16.8708				0.45966	-0.08097												3.60871	1.75959
27.7828	0.00594		27.7828	0.12149		27.7828	16.9328				0.45995	-0.06776												3.61154	1.75551
27.8001	0.01798		27.8001	0.12525		27.8001	16.986				0.46024	-0.06303												3.61437	1.74839
27.8175	-0.00199		27.8175	0.1281		27.8175	17.0312				0.46052	-0.07238												3.6172	1.74597
27.8348	0.02243		27.8348	0.12207		27.8348	17.0911				0.46081	-0.0653												3.62004	1.75172
27.8521	0.01127		27.8521	0.12779		27.8521	17.1362				0.4611	-0.05653												3.62287	1.74859
27.8694	0.01079		27.8694	0.12135		27.8694	17.1941				0.46138	-0.06886												3.6257	1.74692
27.8866	0.02516		27.8866	0.11888		27.8866	17.2443				0.46167	-0.07311												3.62853	1.75942
27.9039	0.0017		27.9039	0.13499		27.9039	17.301				0.46196	-0.07431												3.63136	1.76311
27.9213	0.03277		27.9213	0.11939		27.9213	17.3421				0.46224	-0.04123												3.6342	1.76457
27.9386	-0.00134		27.9386	0.12877		27.9386	17.4129				0.46253	-0.08699												3.63703	1.77981
27.9559	0.03775		27.9559	0.1257		27.9559	17.4336				0.46281	-0.05961												3.63986	1.77662
27.9732	0.00629		27.9732	0.13061		27.9732	17.5167				0.4631	-0.07321												3.64269	1.78537
27.9904	0.02979		27.9904	0.1285		27.9904	17.5341				0.46339	-0.0828												3.64552	1.79372
28.0078	0.02165		28.0078	0.13319		28.0078	17.6139				0.46367	-0.06259												3.64836	1.80392
28.0251	0.01696		28.0251	0.12123		28.0251	17.6386				0.46396	-0.06166												3.65119	1.81056
28.0424	0.02971		28.0424	0.13159		28.0424	17.7089				0.46425	-0.06453												3.65402	2.20901
28.0597	0.00181		28.0597	0.11511		28.0597	17.7335				0.46453	-0.05563												3.65685	3.41955
28.0769	0.01973		28.0769	0.13294		28.0769	17.8035				0.46482	-0.0837												3.65968	4.5871
28.0942	-0.0053		28.0942	0.11661		28.0942	17.8323				0.46511	-0.05384												3.66252	6.64553
28.1115	0.01196		28.1115	0.13059		28.1115	17.8945				0.46539	-0.06923												3.66535	6.55324
28.1288	-0.00942		28.1288	0.11571		28.1288	17.9303				0.46568	-0.06088												3.67092	12.4718
28.1461	0.01305		28.1461	0.12675		28.1461	17.9847				0.46596	-0.06031												3.67299	9.16628
28.1634	-0.01623		28.1634	0.11341		28.1634	18.0256				0.46625	-0.05686												3.67505	10.4724
28.1807	0.01621		28.1807	0.128		28.1807	18.0797				0.46654	-0.0459												3.67712	15.5555
28.198	-0.01057		28.198	0.11212		28.198	18.1211				0.46682	-0.05136												3.67919	11.6498
28.2153	0.00595		28.2153	0.13075		28.2153	18.1733				0.46711	-0.05162												3.68126	14.2433
28.2326	-0.00823		28.2326	0.12053		28.2326	18.2084				0.4674	-0.04808												3.68333	18.2049
28.2499	-0.00149		28.2499	0.12132		28.2499	18.2668				0.46768	-0.06432												3.6854	14.0035
28.2672	-0.00455		28.2672	0.12494		28.2672	18.2954				0.46797	-0.05347												3.68747	17.7177
28.2845	-0.00636		28.2845	0.12333		28.2845	18.354				0.46826	-0.05961												3.68954	20.104
28.3018	-0.00488		28.3018	0.12837		28.3018	18.3848				0.46854	-0.06066												3.69161	16.0602
28.3191	0.00104		28.3191	0.12169		28.3191	18.4374				0.46883	-0.05807												3.69368	20.7522
28.3363	-0.008		28.3363	0.12791		28.3363	18.4729				0.46911	-0.06012												3.69575	21.7065
28.3537	0.00171		28.3537	0.12447		28.3537	18.5242				0.4694	-0.06703												3.69781	18.0058
28.3709	-0.00623		28.3709	0.12226		28.3709	18.5611				0.46969	-0.06335												3.69988	23.5582
28.3883	-0.000790229		28.3883	0.12306		28.3883	18.617				0.46997	-0.07095												3.70195	22.8726
28.4056	-0.00787		28.4056	0.12978		28.4056	18.6506				0.47026	-0.06549												3.70402	19.9142
28.4229	-0.0068		28.4229	0.12152		28.4229	18.7034				0.47055	-0.07453												3.70609	26.044
28.4401	-0.00992		28.4401	0.12821		28.4401	18.7354				0.47083	-0.06534												3.70816	23.8698
28.4574	-0.00642		28.4574	0.12595		28.4574	18.783				0.47112	-0.0832												3.71023	21.9784
28.4747	-0.0117		28.4747	0.12122		28.4747	18.8227				0.47141	-0.08647												3.7123	25
28.492	-0.011		28.492	0.12419		28.492	18.8701				0.47169	-0.0544												3.71437	26
28.5093	-0.01426		28.5093	0.12643		28.5093	18.9112				0.47198	-0.09899												3.71644	27
28.5266	-0.02128		28.5266	0.12202		28.5266	18.949				0.47226	-0.0686												3.71851	28
28.5439	-0.01211		28.5439	0.12581		28.5439	18.9919				0.47255	-0.08775												3.72058	28
28.5612	-0.02664		28.5612	0.11735		28.5612	19.0269				0.47284	-0.08282												3.72264	28
28.5785	-0.0173		28.5785	0.11685		28.5785	19.0729				0.47312	-0.08754												3.72471	29
28.5958	-0.03322		28.5958	0.11675		28.5958	19.1123				0.47341	-0.07209												3.72678	28.4501
28.6131	-0.01542		28.6131	0.12597		28.6131	19.154				0.4737	-0.1033												3.72885	27.5008
28.6304	-0.04247		28.6304	0.11572		28.6304	19.1968				0.47398	-0.0731												3.73092	26.8621
28.6477	-0.00824		28.6477	0.12431		28.6477	19.2385				0.47427	-0.08429												3.73299	26.5241
28.665	-0.03482		28.665	0.10957		28.665	19.2752				0.47456	-0.0792												3.73506	26.4675
28.6823	-0.00384		28.6823	0.13004		28.6823	19.3123				0.47484	-0.07855												3.73713	26.6649
28.6996	-0.02427		28.6996	0.10398		28.6996	19.3479				0.47513	-0.08379												3.7392	27.0822
28.7169	-0.01435		28.7169	0.13163		28.7169	19.3934				0.47541	-0.06965												3.74127	27.6804
28.7342	-0.01881		28.7342	0.11052		28.7342	19.4305				0.4757	-0.08459												3.74334	28.4168
28.7515	-0.01315		28.7515	0.12781		28.7515	19.4817				0.47599	-0.06472												3.74541	29.2475
28.7688	-0.01648		28.7688	0.11082		28.7688	19.5224				0.47627	-0.0697												3.74747	30.1287
28.7861	-0.01553		28.7861	0.12874		28.7861	19.5694				0.47656	-0.07386												3.74954	31.019
28.8034	-0.00585		28.8034	0.10473		28.8034	19.6011				0.47685	-0.06257												3.75161	31.8805
28.8207	-0.00698		28.8207	0.12886		28.8207	19.6517				0.47713	-0.06267												3.75368	32.6803
28.838	-0.00463		28.838	0.10218		28.838	19.6623				0.47742	-0.06115												3.75575	33.3919
28.8553	-0.00402		28.8553	0.13464		28.8553	19.7219				0.47771	-0.05755												3.75782	33.9952
28.8726	0.00358		28.8726	0.10078		28.8726	19.7295				0.47799	-0.05354												3.75989	34.4778
28.8899	0.00204		28.8899	0.13009		28.8899	19.7841				0.47828	-0.05582												3.76196	34.8344
28.9072	0.00823		28.9072	0.09741		28.9072	19.806				0.47856	-0.04984												3.76403	35.0665
28.9245	0.00271		28.9245	0.12852		28.9245	19.8609				0.47885	-0.06499												3.7661	35.1823
28.9417	0.00131		28.9417	0.10156		28.9417	19.8918				0.47914	-0.06091												3.76817	35.1953
28.959	0.00533		28.959	0.13262		28.959	19.9318				0.47942	-0.06273												3.77024	35.1234
28.9763	0.00489		28.9763	0.09415		28.9763	19.9638				0.47971	-0.08079												3.7723	34.9879
28.9936	0.00364		28.9936	0.12488		28.9936	20.026				0.48	-0.0707												3.77437	34.8114
29.011	0.00691		29.011	0.10736		29.011	20.0435				0.48028	-0.06999												3.77644	34.6175
29.0283	0.000237554		29.0283	0.12239		29.0283	20.1057				0.48057	-0.06984												3.77851	34.4288
29.0456	0.00248		29.0456	0.1134		29.0456	20.1236				0.48086	-0.05017												3.78058	34.2658
29.0629	0.00535		29.0629	0.11944		29.0629	20.1795				0.48114	-0.08791												3.78265	34.1462
29.0802	-0.000908789		29.0802	0.11347		29.0802	20.1986				0.48143	-0.09115												3.78472	34.0839
29.0974	0.01818		29.0974	0.12116		29.0974	20.2581				0.48171	-0.06427												3.78679	34.0883
29.1148	-0.0021		29.1148	0.10398		29.1148	20.2816				0.482	-0.07665												3.78886	34.1644
29.132	0.01039		29.132	0.12133		29.132	20.3469				0.48229	-0.06775												3.79093	34.3125
29.1493	0.00639		29.1493	0.10782		29.1493	20.3557				0.48257	-0.05849												3.79299	34.5287
29.1666	0.01441		29.1666	0.12027		29.1666	20.4208				0.48286	-0.07095												3.79506	34.8049
29.1839	0.00488		29.1839	0.11117		29.1839	20.4281				0.48315	-0.06132												3.79713	35.1299
29.2013	0.01666		29.2013	0.11734		29.2013	20.4725				0.48343	-0.07148												3.7992	35.4902
29.2186	0.01119		29.2186	0.10349		29.2186	20.4871				0.48372	-0.06495												3.80127	35.8704
29.2359	0.01337		29.2359	0.12858		29.2359	20.5298				0.48401	-0.04903												3.80334	36.2549
29.2532	0.01505		29.2532	0.09393		29.2532	20.5484				0.48429	-0.05545												3.80541	36.6281
29.2704	0.01457		29.2704	0.13386		29.2704	20.5964				0.48458	-0.06683												3.80748	36.9758
29.2877	0.02649		29.2877	0.09477		29.2877	20.6193				0.48486	-0.06329												3.80955	37.2857
29.305	0.00818		29.305	0.1349		29.305	20.6766				0.48515	-0.07169												3.81162	37.5482
29.3223	0.03538		29.3223	0.10157		29.3223	20.697				0.48544	-0.05133												3.81369	37.7567
29.3396	0.01222		29.3396	0.1202		29.3396	20.7605				0.48572	-0.06372												3.81576	37.9079
29.3569	0.03277		29.3569	0.10688		29.3569	20.7803				0.48601	-0.0635												3.81782	38.0019
29.3742	0.01822		29.3742	0.12285		29.3742	20.8422				0.4863	-0.06274												3.81989	38.0419
29.3915	0.02278		29.3915	0.09934		29.3915	20.8617				0.48658	-0.06141												3.82196	38.0343
29.4088	0.0261		29.4088	0.12761		29.4088	20.9192				0.48687	-0.06552												3.82403	37.9877
29.4261	0.02683		29.4261	0.09883		29.4261	20.9338				0.48716	-0.0548												3.8261	37.9125
29.4434	0.01859		29.4434	0.11884		29.4434	20.9783				0.48744	-0.05884												3.82817	37.8205
29.4607	-0.4536		29.4607	0.11083		29.4607	20.9676				0.48773	-0.06531												3.83024	37.7238
29.478	-1.30335		29.478	0.11086		29.478	21.0156				0.48801	-0.05668												3.83231	37.6342
29.4953	-1.97163		29.4953	0.11644		29.4953	21.0254				0.4883	-0.05488												3.83438	37.5626
29.5126	-2.55838		29.5126	0.1099		29.5126	21.078				0.48859	-0.05833												3.83645	37.5184
29.5299	-3.07305		29.5299	0.11495		29.5299	21.1168				0.48887	-0.05832												3.83852	37.5087
29.5472	-3.5481		29.5472	0.11552		29.5472	21.1407				0.48916	-0.05782												3.84058	37.5387
29.5645	-3.99119		29.5645	0.10879		29.5645	21.1555				0.48945	-0.06608												3.84265	37.6105
29.5818	-4.39849		29.5818	0.11065		29.5818	21.178				0.48973	-0.06716												3.84472	37.7238
29.5991	-4.8052		29.5991	0.11007		29.5991	21.2058				0.49002	-0.05846												3.84679	37.8757
29.6164	-5.17094		29.6164	0.11021		29.6164	21.2382				0.49031	-0.05649												3.84886	38.0612
29.6337	-5.53817		29.6337	0.11379		29.6337	21.2714				0.49059	-0.05828												3.85093	38.2731
29.651	-5.88521		29.651	0.11435		29.651	21.3043				0.49088	-0.08157												3.853	38.5031
29.6683	-6.21446		29.6683	0.11689		29.6683	21.3345				0.49116	-0.04923												3.85507	38.7418
29.6856	-6.54208		29.6856	0.10679		29.6856	21.372				0.49145	-0.04776												3.85714	38.9796
29.7029	-6.84943		29.7029	0.10881		29.7029	21.3958				0.49174	-0.06448												3.85921	39.2071
29.7201	-7.15368		29.7201	0.11564		29.7201	21.4347				0.49202	-0.06261												3.86128	39.4159
29.7374	-7.44467		29.7374	0.11389		29.7374	21.4675				0.49231	-0.05969												3.86334	39.5988
29.7547	-7.72682		29.7547	0.10367		29.7547	21.497				0.4926	-0.05297												3.86541	39.7501
29.772	-7.99806		29.772	0.12211		29.772	21.5269				0.49288	-0.0737												3.86748	39.8664
29.7893	-8.276		29.7893	0.09313		29.7893	21.5549				0.49317	-0.05992												3.86955	39.9463
29.8066	-8.53207		29.8066	0.11315		29.8066	21.5848				0.49346	-0.06066												3.87162	39.9904
29.8239	-8.79265		29.8239	0.09627		29.8239	21.6087				0.49374	-0.06682												3.87369	40.0015
29.8412	-9.03574		29.8412	0.1111		29.8412	21.639				0.49403	-0.0504												3.87576	39.9841
29.8585	-9.2813		29.8585	0.10379		29.8585	21.6678				0.49431	-0.07244												3.87783	39.9444
29.8758	-9.51766		29.8758	0.11405		29.8758	21.6974				0.4946	-0.05929												3.8799	39.8894
29.893	-9.7497		29.893	0.10054		29.893	21.7326				0.49489	-0.05417												3.88197	39.827
29.9103	-9.96916		29.9103	0.11688		29.9103	21.7718				0.49517	-0.06159												3.88404	39.7652
29.9276	-10.1995		29.9276	0.09751		29.9276	21.7954				0.49546	-0.06547												3.88611	39.7114
29.9449	-10.4046		29.9449	0.1165		29.9449	21.8413				0.49575	-0.06175												3.88817	39.6728
29.9622	-10.6164		29.9622	0.10496		29.9622	21.8592				0.49603	-0.07047												3.89024	39.655
29.9795	-10.8169		29.9795	0.11193		29.9795	21.9005				0.49632	-0.06077												3.89231	39.6622
29.9968	-11.0143		29.9968	0.10461		29.9968	21.9193				0.49661	-0.05665												3.89438	39.6972
30.0141	-11.2135		30.0141	0.1117		30.0141	21.9614				0.49689	-0.06897												3.89645	39.7609
30.0314	-11.3912		30.0314	0.10083		30.0314	21.9842				0.49718	-0.07009												3.89852	39.8523
30.0487	-11.5987		30.0487	0.11467		30.0487	22.0266				0.49747	-0.06436												3.90059	39.9688
30.066	-11.7569		30.066	0.09744		30.066	22.0462				0.49775	-0.0615												3.90266	40.1065
30.0833	-11.9565		30.0833	0.11061		30.0833	22.09				0.49804	-0.06651												3.90473	40.2601
30.1006	-12.1159		30.1006	0.10701		30.1006	22.1048				0.49832	-0.06577												3.9068	40.4235
30.1179	-12.2941		30.1179	0.10432		30.1179	22.1449				0.49861	-0.06627												3.90887	40.5903
30.1352	-12.4643		30.1352	0.1027		30.1352	22.168				0.4989	-0.05323												3.91093	40.7539
30.1525	-12.6186		30.1525	0.10324		30.1525	22.203				0.49918	-0.0795												3.913	40.9081
30.1698	-12.7857		30.1698	0.10515		30.1698	22.227				0.49947	-0.06504												3.91507	41.0473
30.1871	-12.9399		30.1871	0.12032		30.1871	22.2631				0.49976	-0.04913												3.91714	41.1671
30.2044	-13.1006		30.2044	0.09605		30.2044	22.2868				0.50004	-0.07046												3.91921	41.2642
30.2217	-13.2433		30.2217	0.09077		30.2217	22.3247				0.50033	-0.07011												3.92128	41.3369
30.239	-13.402		30.239	0.10125		30.239	22.3459				0.50062	-0.07156												3.92335	41.3848
30.2563	-13.5375		30.2563	0.11712		30.2563	22.3799				0.5009	-0.07597												3.92542	41.4091
30.2736	-13.6988		30.2736	0.09927		30.2736	22.4123				0.50119	-0.07192												3.92749	41.4123
30.2908	-13.8257		30.2908	0.11481		30.2908	22.4377				0.50148	-0.05758												3.92956	41.398
30.3081	-13.9846		30.3081	0.09214		30.3081	22.4745				0.50176	-0.06347												3.93163	41.371
30.3255	-14.1091		30.3255	0.11647		30.3255	22.498				0.50205	-0.06381												3.9337	41.3365
30.3428	-14.2595		30.3428	0.08482		30.3428	22.5328				0.50233	-0.06833												3.93576	41.3
30.3601	-14.3763		30.3601	0.1174		30.3601	22.5614				0.50262	-0.07769												3.93783	41.2669
30.3774	-14.5223		30.3774	0.08811		30.3774	22.5846				0.50291	-0.05784												3.9399	41.2424
30.3947	-14.6409		30.3947	0.11658		30.3947	22.6095				0.50319	-0.07161												3.94197	41.2309
30.412	-14.7687		30.412	0.09334		30.412	22.6418				0.50348	0.11732												3.94404	41.236
30.4292	-14.8882		30.4292	0.10823		30.4292	22.6628				0.50377	0.70734												3.94611	41.2598
30.4465	-15.018		30.4465	0.09163		30.4465	22.7006				0.50405	1.22574												3.94818	41.3038
30.4638	-15.1319		30.4638	0.10856		30.4638	22.7134				0.50434	1.68889												3.95025	41.3675
30.4811	-15.2511		30.4811	0.08849		30.4811	22.7493				0.50463	2.11061												3.95232	41.4498
30.4984	-15.3698		30.4984	0.11317		30.4984	22.7726				0.50491	2.48548												3.95439	41.5482
30.5157	-15.4812		30.5157	0.08661		30.5157	22.8064				0.5052	2.83255												3.95646	41.6592
30.533	-15.5968		30.533	0.10825		30.533	22.8338				0.50549	3.15527												3.95853	41.7787
30.5503	-15.7021		30.5503	0.08981		30.5503	22.8763				0.50577	3.44532												3.96059	41.9021
30.5676	-15.8133		30.5676	0.09403		30.5676	22.8927				0.50606	3.71914												3.96266	42.0248
30.5849	-15.9145		30.5849	0.09094		30.5849	22.8943				0.50635	3.97825												3.96473	42.1422
30.6022	-16.0199		30.6022	0.09384		30.6022	22.9579				0.50663	4.22439												3.9668	42.2501
30.6195	-16.1207		30.6195	0.0951		30.6195	22.9773				0.50692	4.45568												3.96887	42.345
30.6368	-16.2291		30.6368	0.09731		30.6368	23.0215				0.5072	4.66876												3.97094	42.4243
30.6541	-16.3274		30.6541	0.09122		30.6541	23.0348				0.50749	4.87476												3.97301	42.4864
30.6714	-16.4305		30.6714	0.09615		30.6714	23.0782				0.50778	5.06967												3.97508	42.5307
30.6887	-16.5227		30.6887	0.09369		30.6887	23.0851				0.50806	5.25132												3.97715	42.5577
30.706	-16.6246		30.706	0.09754		30.706	23.1232				0.50835	5.42273												3.97921	42.5691
30.7233	-16.7213		30.7233	0.09767		30.7233	23.1337				0.50864	5.60663												3.98128	42.5672
30.7405	-16.8128		30.7405	0.09267		30.7405	23.1638				0.50892	5.75387												3.98335	42.5553
30.7579	-16.9157		30.7579	0.09538		30.7579	23.1834				0.50921	5.88005												3.98542	42.537
30.7752	-16.9976		30.7752	0.09544		30.7752	23.2083				0.5095	6.05758												3.98749	42.5164
30.7925	-17.0968		30.7925	0.08706		30.7925	23.2423				0.50978	6.20315												3.98956	42.4975
30.8098	-17.1859		30.8098	0.09112		30.8098	23.2618				0.51007	6.32178												3.99163	42.484
30.827	-17.2779		30.827	0.08962		30.827	23.2822				0.51035	6.47092												3.9937	42.4794
30.8443	-17.3595		30.8443	0.08915		30.8443	23.3165				0.51064	6.57868												3.99577	42.4863
30.8616	-17.447		30.8616	0.09443		30.8616	23.3285				0.51093	6.71001												3.99784	42.5067
30.8789	-17.5246		30.8789	0.08439		30.8789	23.3707				0.51121	6.80768												3.99991	42.5415
30.8962	-17.6088		30.8962	0.08822		30.8962	23.3695				0.5115	6.91692												4.00198	42.5908
30.9135	-17.6944		30.9135	0.08241		30.9135	23.4179				0.51179	7.02996												4.00404	42.6538
30.9308	-17.777		30.9308	0.08915		30.9308	23.4167				0.51207	7.13427												4.00611	42.7288
30.9481	-17.8582		30.9481	0.08368		30.9481	23.4658				0.51236	7.22181												4.00818	42.8133
30.9654	-17.9427		30.9654	0.08866		30.9654	23.4736				0.51265	7.32599												4.01025	42.9045
30.9827	-18.0197		30.9827	0.08343		30.9827	23.5237				0.51293	7.41422												4.01232	42.9988
31	-18.0986		31	0.08932		31	23.5268				0.51322	7.50679												4.01439	43.093
31.0173	-18.174		31.0173	0.08317		31.0173	23.5752				0.5135	7.65999												4.01646	43.1835
31.0346	-18.2448		31.0346	0.09784		31.0346	23.5736				0.51379	7.79294												4.01853	43.2673
31.0519	-18.3242		31.0519	0.08252		31.0519	23.6335				0.51408	7.88688												4.0206	43.3417
31.0694	-18.3912		31.0694	0.09702		31.0694	23.6291				0.51436	7.97926												4.02267	43.4048
31.0867	-18.4745		31.0867	0.07303		31.0867	23.6741				0.51465	8.07302												4.02474	43.4552
31.1039	-18.5311		31.1039	0.09989		31.1039	23.6691				0.51494	8.16046												4.0268	43.4925
31.1212	-18.612		31.1212	0.07086		31.1212	23.7196				0.51522	8.2369												4.02887	43.5171
31.1385	-18.6687		31.1385	0.10637		31.1385	23.7197				0.51551	8.3186												4.03094	43.53
31.1558	-18.7497		31.1558	0.06654		31.1558	23.7799				0.5158	8.39372												4.03301	43.5331
31.1731	-18.8131		31.1731	0.10753		31.1731	23.7848				0.51608	8.46798												4.03508	43.5286
31.1904	-18.8974		31.1904	0.06097		31.1904	23.8514				0.51637	8.53233												4.03715	43.5195
31.2079	-18.9518		31.2079	0.10644		31.2079	23.8542				0.51666	8.60507												4.03922	43.5086
31.2252	-19.0343		31.2252	0.06154		31.2252	23.9118				0.51694	8.66923												4.04129	43.4989
31.2425	-19.0976		31.2425	0.10126		31.2425	23.9275				0.51723	8.72579												4.04336	43.4932
31.2598	-19.1593		31.2598	0.05641		31.2598	23.978				0.51751	8.79658												4.04543	43.4939
31.277	-19.2245		31.277	0.10335		31.277	24.0008				0.5178	8.85541												4.04749	43.5031
31.2944	-19.2956		31.2944	0.0593		31.2944	24.0434				0.51809	8.90572												4.04956	43.522
31.3117	-19.3516		31.3117	0.10652		31.3117	24.0737				0.51837	8.96905												4.05163	43.5514
31.3289	-19.4268		31.3289	0.06004		31.3289	24.1067				0.51866	9.02563												4.0537	43.5912
31.3462	-19.4803		31.3462	0.1097		31.3462	24.1339				0.51895	9.08308												4.05577	43.6408
31.3635	-19.5524		31.3635	0.06137		31.3635	24.1641				0.51923	9.1439												4.05784	43.6987
31.3808	-19.6095		31.3808	0.1118		31.3808	24.1878				0.51952	9.16442												4.05991	43.7632
31.3981	-19.6714		31.3981	0.05988		31.3981	24.2209				0.51981	9.24335												4.06198	43.8319
31.4154	-19.7414		31.4154	0.10869		31.4154	24.2464				0.52009	9.28001												4.06405	43.9025
31.4327	-19.7824		31.4327	0.0611		31.4327	24.2744				0.52038	9.33859												4.06612	43.9723
31.45	-19.8624		31.45	0.10366		31.45	24.2916				0.52066	9.38273												4.06818	44.039
31.4673	-19.9019		31.4673	0.06019		31.4673	24.3131				0.52095	9.43731												4.07025	44.1003
31.4846	-19.9729		31.4846	0.09893		31.4846	24.3285				0.52124	9.47426												4.07232	44.1547
31.5019	-20.0117		31.5019	0.0691		31.5019	24.3491				0.52152	9.51706												4.07439	44.2007
31.5192	-20.0817		31.5192	0.1022		31.5192	24.364				0.52181	9.56877												4.07646	44.2377
31.5365	-20.1243		31.5365	0.06301		31.5365	24.2659				0.5221	9.61372												4.07853	44.2658
31.5538	-20.1974		31.5538	0.09748		31.5538	24.4131				0.52238	9.64464												4.0806	44.2855
31.5711	-20.2381		31.5711	0.05771		31.5711	24.4224				0.52267	9.68975												4.08267	44.2979
31.5884	-20.3036		31.5884	0.08725		31.5884	24.4386				0.52296	9.72638												4.08474	44.3047
31.6057	-20.343		31.6057	0.0683		31.6057	24.4551				0.52324	9.77373												4.08681	44.3078
31.623	-20.411		31.623	0.08113		31.623	24.4845				0.52353	9.80858												4.08887	44.3094
31.6403	-20.465		31.6403	0.07354		31.6403	24.4975				0.52382	9.86071												4.09094	44.3118
31.6576	-20.5191		31.6576	0.08411		31.6576	24.5342				0.5241	9.88955												4.09301	44.3171
31.6749	-20.5779		31.6749	0.07556		31.6749	24.5446				0.52439	9.92788												4.09508	44.3273
31.6922	-20.6223		31.6922	0.09091		31.6922	24.5832				0.52468	9.96967												4.09715	44.3438
31.7095	-20.6836		31.7095	0.07026		31.7095	24.5958				0.52496	10.0054												4.09922	44.3677
31.7268	-20.7392		31.7268	0.08421		31.7268	24.6409				0.52525	10.0447												4.10129	44.3995
31.7441	-20.7862		31.7441	0.0708		31.7441	24.6495				0.52553	10.0773												4.10336	44.4391
31.7614	-20.844		31.7614	0.07905		31.7614	24.6994				0.52582	10.1112												4.10543	44.4858
31.7787	-20.8869		31.7787	0.06714		31.7787	24.7098				0.52611	10.1448												4.1075	44.5384
31.7959	-20.942		31.7959	0.07794		31.7959	24.769				0.52639	10.1799												4.10956	44.5953
31.8133	-20.9907		31.8133	0.06907		31.8133	24.7773				0.52668	10.2111												4.11163	44.6544
31.8305	-21.0464		31.8305	0.07634		31.8305	24.8268				0.52697	10.2526												4.1137	44.7135
31.8479	-21.0878		31.8479	0.06305		31.8479	24.8271				0.52725	10.2753												4.11577	44.7705
31.8652	-21.1515		31.8652	0.06478		31.8652	24.8884				0.52754	10.3194												4.11784	44.8231
31.8825	-21.1799		31.8825	0.0722		31.8825	24.8804				0.52782	10.3414												4.11991	44.8695
31.8998	-21.254		31.8998	0.05849		31.8998	24.9372				0.52811	10.3921												4.12472	44.9083
31.9171	-21.2738		31.9171	0.08483		31.9171	24.9283				0.5284	10.4064												4.12908	44.9385
31.9343	-21.3377		31.9343	0.05667		31.9343	24.9732				0.52868	10.4447												4.13115	44.9596
31.9517	-21.3678		31.9517	0.08191		31.9517	24.9692				0.52897	10.489												4.13322	44.972
31.969	-21.4282		31.969	0.05674		31.969	25.0094				0.52926	10.512												4.13529	44.9765
31.9863	-21.4647		31.9863	0.08167		31.9863	25.0058				0.52954	10.5485												4.13736	44.9746
32.0036	-21.5156		32.0036	0.05569		32.0036	25.0515				0.52983	10.5788												4.13943	44.9681
32.0209	-21.5529		32.0209	0.08257		32.0209	25.0474				0.53012	10.6153												4.1415	44.9593
32.0382	-21.6111		32.0382	0.0491		32.0382	25.0999				0.5304	10.6413												4.14356	44.9507
32.0555	-21.6467		32.0555	0.0922		32.0555	25.0907				0.53069	10.6724												4.14563	44.9449
32.0728	-21.7098		32.0728	0.04753		32.0728	25.1498				0.53097	10.7098												4.1477	44.9444
32.0901	-21.7373		32.0901	0.09744		32.0901	25.1398				0.53126	10.7376												4.14977	44.9512
32.1074	-21.7897		32.1074	0.0445		32.1074	25.2054				0.53155	10.7602												4.15184	44.9672
32.1247	-21.8321		32.1247	0.09722		32.1247	25.1866				0.53183	10.7982												4.15391	44.9935
32.142	-21.8732		32.142	0.04216		32.142	25.2585				0.53212	10.8171												4.15598	45.0306
32.1593	-21.9332		32.1593	0.09574		32.1593	25.2419				0.53241	10.852												4.15805	45.0783
32.1766	-21.9537		32.1766	0.04099		32.1766	25.3037				0.53269	10.8911												4.16012	45.1359
32.1939	-22.0166		32.1939	0.09332		32.1939	25.2983				0.53298	10.9173												4.16219	45.2016
32.2111	-22.0514		32.2111	0.03313		32.2111	25.3547				0.53327	10.9458												4.16426	45.2734
32.2285	-22.1118		32.2285	0.09158		32.2285	25.341				0.53355	10.9782												4.16633	45.3487
32.2458	-22.1289		32.2458	0.03513		32.2458	25.3975				0.53384	11.002												4.16839	45.4245
32.263	-22.1906		32.263	0.08613		32.263	25.3828				0.53412	11.0362												4.17046	45.4978
32.2803	-22.2148		32.2803	0.03968		32.2803	25.4388				0.53441	11.0597												4.17253	45.5654
32.2976	-22.276		32.2976	0.08784		32.2976	25.4327				0.5347	11.095												4.1746	45.6247
32.3149	-22.3012		32.3149	0.04681		32.3149	25.4783				0.53498	11.1199												4.17667	45.6734
32.3323	-22.36		32.3323	0.09332		32.3323	25.4852				0.53527	11.1548												4.17874	45.7095
32.3495	-22.3814		32.3495	0.04899		32.3495	25.5148				0.53556	11.1839												4.18081	45.7322
32.3669	-22.4403		32.3669	0.09572		32.3669	25.5271				0.53584	11.2143												4.18288	45.7411
32.3841	-22.4603		32.3841	0.04796		32.3841	25.5571				0.53613	11.2445												4.18495	45.7368
32.4014	-22.5237		32.4014	0.09823		32.4014	25.5715				0.53642	11.2721												4.18702	45.7207
32.4188	-22.5426		32.4188	0.05235		32.4188	25.6059				0.5367	11.3091												4.18909	45.695
32.4361	-22.6123		32.4361	0.08974		32.4361	25.6238				0.53699	11.323												4.19116	45.6625
32.4534	-22.6242		32.4534	0.05499		32.4534	25.6478				0.53727	11.3422												4.19322	45.6265
32.4706	-22.6955		32.4706	0.09367		32.4706	25.6687				0.53756	11.3797												4.19529	45.5905
32.488	-22.7055		32.488	0.05627		32.488	25.6904				0.53785	11.4175												4.19736	45.5584
32.5052	-22.7691		32.5052	0.09313		32.5052	25.7109				0.53813	11.4319												4.19943	45.5335
32.5226	-22.7868		32.5226	0.06142		32.5226	25.7349				0.53842	11.4727												4.2015	45.5193
32.5398	-22.8508		32.5398	0.09865		32.5398	25.7546				0.53871	11.4856												4.20357	45.5182
32.5571	-22.8721		32.5571	0.05073		32.5571	25.7819				0.53899	11.5278												4.20564	45.5324
32.5744	-22.9323		32.5744	0.10211		32.5744	25.8023				0.53928	11.5539												4.20771	45.5629
32.5917	-22.9574		32.5917	0.05203		32.5917	25.825				0.53957	11.5778												4.20978	45.6098
32.609	-23.0084		32.609	0.09913		32.609	25.8522				0.53985	11.6136												4.21185	45.6724
32.6263	-23.0261		32.6263	0.0511		32.6263	25.8708				0.54014	11.6396												4.21392	45.7488
32.6436	-23.0885		32.6436	0.09802		32.6436	25.9063				0.54042	11.6654												4.21598	45.8366
32.6609	-23.1048		32.6609	0.05546		32.6609	25.9163				0.54071	11.6952												4.21805	45.9323
32.6782	-23.1715		32.6782	0.091		32.6782	25.9494				0.541	11.7175												4.22012	46.032
32.6955	-23.1783		32.6955	0.06104		32.6955	25.9652				0.54128	11.7521												4.22219	46.1317
32.7128	-23.2429		32.7128	0.08777		32.7128	25.9951				0.54157	11.7875												4.22426	46.2268
32.7301	-23.2549		32.7301	0.06019		32.7301	26.0058				0.54186	11.8218												4.22633	46.3133
32.7474	-23.317		32.7474	0.08709		32.7474	26.044				0.54214	11.8394												4.2284	46.3876
32.7647	-23.3226		32.7647	0.06607		32.7647	26.0511				0.54243	11.874												4.23047	46.4464
32.782	-23.3922		32.782	0.08583		32.782	26.0939				0.54272	11.9036												4.23254	46.4875
32.7993	-23.3994		32.7993	0.07864		32.7993	26.0993				0.543	11.9285												4.23461	46.5096
32.8166	-23.465		32.8166	0.07738		32.8166	26.1401				0.54329	11.9641												4.23667	46.5126
32.8339	-23.4619		32.8339	0.09142		32.8339	26.1402				0.54358	11.9934												4.23874	46.4973
32.8512	-23.5277		32.8512	0.0701		32.8512	26.1846				0.54386	12.0197												4.24081	46.4658
32.8685	-23.5282		32.8685	0.10051		32.8685	26.1805				0.54415	12.0525												4.24288	46.4209
32.8858	-23.5955		32.8858	0.07684		32.8858	26.2321				0.54443	12.0798												4.24495	46.3667
32.9031	-23.5991		32.9031	0.08537		32.9031	26.2249				0.54472	12.1098												4.24702	46.3075
32.9204	-23.6687		32.9204	0.07833		32.9204	26.2758				0.54501	12.1335												4.24909	46.2484
32.9377	-23.678		32.9377	0.08298		32.9377	26.2686				0.54529	12.1709												4.25116	46.1944
32.955	-23.7399		32.955	0.07565		32.955	26.3228				0.54558	12.1802												4.25323	46.1504
32.9723	-23.7562		32.9723	0.07841		32.9723	26.3134				0.54587	12.2266												4.2553	46.121
32.9896	-23.8106		32.9896	0.0779		32.9896	26.3641				0.54615	12.2382												4.25737	46.1101
33.0069	-23.8237		33.0069	0.08928		33.0069	26.3562				0.54644	12.2883												4.25943	46.1207
33.0242	-23.8679		33.0242	0.07515		33.0242	26.3999				0.54673	12.3211												4.2615	46.1548
33.0415	-23.8921		33.0415	0.08729		33.0415	26.399				0.54701	12.3305												4.26357	46.2131
33.0588	-23.9355		33.0588	0.08004		33.0588	26.4486				0.5473	12.3712												4.26564	46.2954
33.0761	-23.9701		33.0761	0.09234		33.0761	26.4454				0.54759	12.398												4.26771	46.3999
33.0934	-24.0123		33.0934	0.08379		33.0934	26.4902				0.54787	12.4253												4.26978	46.5237
33.1106	-24.0441		33.1106	0.09522		33.1106	26.4948				0.54816	12.4488												4.27185	46.6632
33.128	-24.0779		33.128	0.08291		33.128	26.5306				0.54844	12.4746												4.27392	46.8138
33.1452	-24.1151		33.1452	0.08986		33.1452	26.5402				0.54873	12.5086												4.27599	46.9702
33.1626	-24.1473		33.1626	0.07882		33.1626	26.5809				0.54902	12.539												4.27805	47.1271
33.1798	-24.1825		33.1798	0.08887		33.1798	26.5815				0.5493	12.5671												4.28012	47.2789
33.1972	-24.2076		33.1972	0.08777		33.1972	26.6245				0.54959	12.6063												4.28219	47.4206
33.2144	-24.257		33.2144	0.09088		33.2144	26.6237				0.54988	12.6288												4.28426	47.5474
33.2317	-24.2704		33.2317	0.08581		33.2317	26.6667				0.55016	12.6598												4.28633	47.6556
33.249	-24.3197		33.249	0.09361		33.249	26.6654				0.55045	12.6873												4.2884	47.7423
33.2663	-24.3376		33.2663	0.08039		33.2663	26.7096				0.55074	12.7244												4.29047	47.8059
33.2836	-24.3897		33.2836	0.09632		33.2836	26.7083				0.55102	12.7493												4.29254	47.846
33.3009	-24.4048		33.3009	0.07845		33.3009	26.7528				0.55131	12.7865												4.29461	47.8633
33.3183	-24.4492		33.3183	0.09268		33.3183	26.7507				0.5516	12.8095												4.29668	47.8597
33.3356	-24.4623		33.3356	0.07912		33.3356	26.7968				0.55188	12.8398												4.29875	47.8384
33.3528	-24.5224		33.3528	0.09683		33.3528	26.7969				0.55217	12.8765												4.30081	47.8032
33.3702	-24.5325		33.3702	0.08497		33.3702	26.8367				0.55245	12.9076												4.30288	47.7587
33.3875	-24.6017		33.3875	0.09827		33.3875	26.8906				0.55274	12.9441												4.30495	47.7098
33.4048	-24.6022		33.4048	0.07584		33.4048	26.8685				0.55303	12.9697												4.30702	47.6618
33.4221	-24.6695		33.4221	0.10089		33.4221	26.8504				0.55331	12.9945												4.30909	47.6196
33.4394	-24.6606		33.4394	0.0677		33.4394	26.9263				0.5536	13.0224												4.31116	47.5875
33.4566	-24.7216		33.4566	0.10129		33.4566	26.9411				0.55389	13.0587												4.31323	47.5696
33.4739	-24.7215		33.4739	0.06954		33.4739	27.0436				0.55417	13.0959												4.3153	47.5687
33.4912	-24.7907		33.4912	0.09782		33.4912	26.9073				0.55446	13.1279												4.31737	47.5867
33.5086	-24.7845		33.5086	0.07229		33.5086	27.0495				0.55475	13.1506												4.31944	47.6244
33.5258	-24.8601		33.5258	0.09134		33.5258	27.0214				0.55503	13.1822												4.3215	47.6814
33.5432	-24.8505		33.5432	0.0746		33.5432	27.2109				0.55532	13.2194												4.32357	47.7561
33.5604	-24.9188		33.5604	0.08939		33.5604	26.9495				0.5556	13.2472												4.32564	47.8459
33.5778	-24.925		33.5778	0.07325		33.5778	27.1514				0.55589	13.2676												4.32771	47.9475
33.595	-24.976		33.595	0.08885		33.595	27.1226				0.55618	13.3067												4.32978	48.0566
33.6123	-24.9891		33.6123	0.07464		33.6123	27.1517				0.55646	13.3432												4.33185	48.1686
33.6296	-25.0399		33.6296	0.08248		33.6296	27.1539				0.55675	13.3616												4.33392	48.2788
33.6469	-25.0355		33.6469	0.08132		33.6469	27.1911				0.55704	13.4001												4.33599	48.3825
33.6642	-25.1046		33.6642	0.08622		33.6642	27.1973				0.55732	13.4279												4.33806	48.4753
33.6815	-25.0923		33.6815	0.07897		33.6815	27.234				0.55761	13.4546												4.34013	48.5535
33.6988	-25.158		33.6988	0.08667		33.6988	27.2519				0.5579	13.4953												4.3422	48.614
33.7161	-25.1571		33.7161	0.08571		33.7161	27.2871				0.55818	13.517												4.34426	48.655
33.7334	-25.2174		33.7334	0.08116		33.7334	27.3027				0.55847	13.5554												4.34633	48.6753
33.7507	-25.2228		33.7507	0.08754		33.7507	27.1761				0.55875	13.5825												4.3484	48.675
33.768	-25.2734		33.768	0.08576		33.768	27.4645				0.55904	13.6177												4.35047	48.6553
33.7853	-25.2836		33.7853	0.08892		33.7853	27.4024				0.55933	13.6426												4.35254	48.6183
33.8026	-25.3339		33.8026	0.09244		33.8026	27.3806				0.55961	13.6827												4.35461	48.5671
33.8199	-25.347		33.8199	0.07958		33.8199	27.4123				0.5599	13.7058												4.35668	48.5052
33.8372	-25.3871		33.8372	0.09444		33.8372	27.4352				0.56019	13.7393												4.35875	48.4367
33.8545	-25.4067		33.8545	0.07832		33.8545	27.4271				0.56047	13.7742												4.36082	48.3661
33.8718	-25.4329		33.8718	0.09351		33.8718	27.4297				0.56076	13.7978												4.36289	48.2976
33.8891	-25.4672		33.8891	0.08101		33.8891	27.47				0.56104	13.8377												4.36495	48.2354
33.9064	-25.4824		33.9064	0.09705		33.9064	27.4837				0.56133	13.8647												4.36702	48.1829
33.9237	-25.5236		33.9237	0.07982		33.9237	27.5041				0.56162	13.8984												4.36909	48.1432
33.9409	-25.5518		33.9409	0.09743		33.9409	27.5228				0.5619	13.9289												4.37116	48.1184
33.9583	-25.5853		33.9583	0.0875		33.9583	27.5635				0.56219	13.9672												4.37323	48.1096
33.9755	-25.6182		33.9755	0.10057		33.9755	27.5368				0.56248	13.9947												4.3753	48.1172
33.9928	-25.6595		33.9928	0.08997		33.9928	27.5596				0.56276	14.0291												4.37737	48.1406
34.0102	-25.6574		34.0102	0.10142		34.0102	27.595				0.56305	14.0525												4.37944	48.1781
34.0275	-25.7182		34.0275	0.08585		34.0275	27.574				0.56334	14.0843												4.38151	48.2276
34.0448	-25.7054		34.0448	0.09476		34.0448	27.6257				0.56362	14.1183												4.38358	48.2861
34.062	-25.7647		34.062	0.08626		34.062	27.6277				0.56391	14.1438												4.38565	48.3503
34.0793	-25.7482		34.0793	0.08395		34.0793	27.6536				0.5642	14.1762												4.38771	48.4168
34.0966	-25.8131		34.0966	0.07991		34.0966	27.6506				0.56448	14.2058												4.38978	48.4822
34.114	-25.8		34.114	0.08691		34.114	27.6827				0.56477	14.245												4.39185	48.543
34.1312	-25.8698		34.1312	0.08273		34.1312	27.6837				0.56505	14.262												4.39392	48.5966
34.1486	-25.86		34.1486	0.08793		34.1486	27.7087				0.56534	14.2891												4.39599	48.6405
34.1659	-25.9259		34.1659	0.09713		34.1659	27.714				0.56563	14.3351												4.39806	48.6732
34.1831	-25.9161		34.1831	0.08704		34.1831	27.7475				0.56591	14.3592												4.40013	48.6939
34.2004	-25.9828		34.2004	0.09746		34.2004	27.7524				0.5662	14.3791												4.40493	48.7026
34.2177	-25.9747		34.2177	0.07933		34.2177	27.7926				0.56649	14.4293												4.40678	48.7
34.235	-26.0439		34.235	0.09054		34.235	27.7898				0.56677	14.4554												4.40863	48.6875
34.2523	-26.032		34.2523	0.0823		34.2523	27.8332				0.56706	14.5112												4.41047	48.6673
34.2696	-26.0957		34.2696	0.08557		34.2696	27.8328				0.56735	14.5385												4.41232	48.6419
34.2869	-26.0881		34.2869	0.09044		34.2869	27.878				0.56763	14.5636												4.41417	48.6141
34.3042	-26.1483		34.3042	0.07925		34.3042	27.8805				0.56792	14.6101												4.41601	48.5869
34.3215	-26.1414		34.3215	0.08133		34.3215	27.9418				0.5682	14.6326												4.41786	48.5632
34.3388	-26.196		34.3388	0.08405		34.3388	27.9377				0.56849	14.6735												4.41971	48.5455
34.3561	-26.1908		34.3561	0.08798		34.3561	27.9911				0.56878	14.7019												4.42156	48.5362
34.3734	-26.2439		34.3734	0.07527		34.3734	28.0103				0.56906	14.7316												4.4234	48.5369
34.3907	-26.2431		34.3907	0.08656		34.3907	28.0654				0.56935	14.7548												4.42525	48.5485
34.408	-26.3		34.408	0.07579		34.408	28.0673				0.56964	14.7987												4.4271	48.5714
34.4253	-26.2952		34.4253	0.09927		34.4253	28.1249				0.56992	14.8309												4.42894	48.6052
34.4426	-26.3551		34.4426	0.06984		34.4426	28.1272				0.57021	14.8671												4.43079	48.6489
34.4599	-26.352		34.4599	0.0948		34.4599	28.1768				0.5705	14.9023												4.43264	48.7008
34.4772	-26.4055		34.4772	0.07253		34.4772	28.1803				0.57078	14.9368												4.43448	48.7587
34.4945	-26.4102		34.4945	0.09442		34.4945	28.2146				0.57107	14.9607												4.43633	48.8202
34.5118	-26.4499		34.5118	0.08429		34.5118	28.2015				0.57135	14.9947												4.43818	48.8826
34.5291	-26.4652		34.5291	0.09679		34.5291	28.241				0.57164	15.0277												4.44002	48.9432
34.5464	-26.5024		34.5464	0.08661		34.5464	28.2263				0.57193	15.0583												4.44187	48.9995
[truncated: 29,789 more rows]

## Sheet: Fig S1
Material	Zeta potentil (mV)	Standard deviation
MXene	-31.4667	0.20817
AuNS	-28.8333	0.51316
CNF	-45.5667	0.68069

## Sheet: Fig S5
Sample	Sheet resistance (Ω/sq)	Standard deviation
MXene	3.58193	1.64496
MAC	4.02915	0.37211

## Sheet: Fig S6
Fig. S6a			Fig. S6b
Distance (μm)	Height (nm)		MXene lateral size (μm)
0	-0.06318		1.014
0.00402	-0.08216		1.408
0.00805	0.03965		0.526
0.01207	0.07146		0.784
0.01609	0.02881		1.048
0.02011	-0.01199		1.076
0.02414	-0.11907		1.51
0.02816	-0.23072		0.91
0.03218	-0.21383		0.663
0.0362	-0.16701		0.654
0.04023	-0.1439		0.779
0.04425	0.01678		0.819
0.04827	0.04749		0.992
0.0523	0.14096		0.948
0.05632	0.17564		0.743
0.06034	0.18607		0.77712
0.06436	0.13786		1.076
0.06839	0.14441		1.51
0.07241	0.17715		0.91
0.07643	0.1265		0.663
0.08045	0.15244		0.654
0.08448	0.13836		0.779
0.0885	0.24364		0.819
0.09252	0.23761		0.992
0.09654	0.21993		0.948
0.10057	0.16534		0.743
0.10459	0.12042		0.77712
0.10861	0.04608		0.761
0.11264	0.08313		1
0.11666	0.08283		0.673
0.12068	-0.05703		0.6573
0.1247	-0.09686		0.724
0.12873	0.01315		1.414
0.13275	0.02899		0.47
0.13677	-0.03209		0.912
0.14079	-0.06274		0.883
0.14482	-0.03465		0.608
0.14884	0.10534		0.66907
0.15286	0.06878		0.71413
0.15689	0.21148		1.08233
0.16091	0.57382		1.17944
0.16493	0.86183		0.601
0.16895	1.14654		0.765
0.17298	1.21464		0.702
0.177	1.30506		1.45113
0.18102	1.32468		0.55309
0.18504	1.31783		0.52067
0.18907	1.4323		1.59347
0.19309	1.53857		0.47918
0.19711	1.43318		0.41651
0.20114	1.47099		0.65488
0.20516	1.51914		0.43566
0.20918	1.45965		1.24048
0.2132	1.41106		0.5368
0.21723	1.42974		0.39699
0.22125	1.28123		0.561
0.22527	1.27892		0.728
0.22929	1.26062		0.626
0.23332	1.28072		1.06249
0.23734	1.29302		0.5107
0.24136	1.35481		0.98669
0.24538	1.38656		0.95672
0.24941	1.46593		1.03752
0.25343	1.45217		1.05353
0.25745	1.41893		1.41955
0.26148	1.3369		0.64154
0.2655	1.40479		0.76
0.26952	1.3806		0.439
0.27354	1.34759		0.842
0.27757	1.41035		0.814
0.28159	1.48472		0.688
0.28561	1.45244		0.767
0.28963	1.51673		0.539
0.29366	1.5725		0.737
0.29768	1.55658		0.564
0.3017	1.63074		1.246
0.30573	1.58438		1.14
0.30975	1.58153		0.67
0.31377	1.61415		0.81
0.31779	1.59197		0.44
0.32182	1.54422		1.06
0.32584	1.54791		0.87
0.32986	1.64621		0.97
0.33388	1.66877		0.47292
0.33791	1.6049		1.09032
0.34193	1.58485		0.53591
0.34595	1.60953		1.766
0.34997	1.51051		0.809
0.354	1.50188		0.74461
0.35802	1.63761		0.45011
0.36204	1.5758		0.41303
0.36607	1.55785		0.63752
0.37009	1.51545		0.45942
0.37411	1.40254		0.62645
0.37813	1.34858		0.63965
0.38216	1.38072		0.79142
0.38618	1.43893		0.32857
0.3902	1.44367		0.99214
0.39422	1.4082		0.62543
0.39825	1.4278		0.843
0.40227	1.40318		0.36387
0.40629	1.49319		0.58625
0.41032	1.51958		0.66348
0.41434	1.50267		1.927
0.41836	1.56225		0.579
0.42238	1.53479		0.751
0.42641	1.55368		0.544
0.43043	1.60014		0.344
0.43445	1.49574		1.589
0.43847	1.49898		1.247
0.4425	1.56847		0.89
0.44652	1.53898		1.38472
0.45054	1.49873		0.85471
0.45457	1.53457		0.82431
0.45859	1.55926		0.67202
0.46261	1.50344		0.52805
0.46663	1.3769		0.89601
0.47066	1.30565		0.60603
0.47468	1.29041		1.42254
0.4787	1.27698		0.71779
0.48272	1.26557		0.599
0.48675	1.27415		0.73048
0.49077	1.30504		0.84273
0.49479	1.35567		1.226
0.49881	1.45976		1.269
0.50284	1.47975		0.65
0.50686	1.42466		0.67
0.51088	1.53644		0.731
0.51491	1.41608		1.93906
0.51893	1.41351		1.00857
0.52295	1.55247		0.856
0.52697	1.80136		1.167
0.531	1.63205		1.148
0.53502	1.46638		0.751
0.53904	1.45289		0.71586
0.54306	1.66804		0.57142
0.54709	1.64535		0.54402
0.55111	1.7369		0.46855
0.55513	1.85431		0.462
0.55916	1.66205		1.022
0.56318	1.68144		0.816
0.5672	1.61784		1.032
0.57122	1.60263		1.114
0.57525	1.54639		1.07092
0.57927	1.49821		1.40776
0.58329	1.52765		0.97467
0.58731	1.47582		1.19707
0.59134	1.3506		0.91003
0.59536	1.41129		1.85903
0.59938	1.3828		1.17183
0.6034	1.32804		0.65594
0.60743	1.34422		0.857
0.61145	1.34929		0.91618
0.61547	1.3636		0.96875
0.6195	1.4407		1.5016
0.62352	1.61053		0.969
0.62754	1.6771		0.838
0.63156	1.76488		0.845
0.63559	1.68455		0.838
0.63961	1.81886		0.868
0.64363	1.81927
0.64765	1.81368
0.65168	1.7803
0.6557	1.71084
0.65972	1.78682
0.66375	1.83998
0.66777	1.76216
0.67179	1.64932
0.67581	1.59523
0.67984	1.58801
0.68386	1.52114
0.68788	1.4867
0.6919	1.4219
0.69593	1.3507
0.69995	1.35509
0.70397	1.40494
0.708	1.38041
0.71202	1.40002
0.71604	1.53965
0.72006	1.56404
0.72409	1.50494
0.72811	1.52741
0.73213	1.5862
0.73615	1.49434
0.74018	1.52924
0.7442	1.57641
0.74822	1.53371
0.75224	1.57362
0.75627	1.58613
0.76029	1.6216
0.76431	1.65829
0.76834	1.65703
0.77236	1.70609
0.77638	1.65483
0.7804	1.68554
0.78443	1.65133
0.78845	1.69522
0.79247	1.70976
0.79649	1.60458
0.80052	1.53228
0.80454	1.42072
0.80856	1.31054
0.81259	1.27938
0.81661	1.3509
0.82063	1.372
0.82465	1.36262
0.82868	1.46981
0.8327	1.54058
0.83672	1.516
0.84074	1.55747
0.84477	1.57104
0.84879	1.59689
0.85281	1.54077
0.85684	1.67512
0.86086	1.57917
0.86488	1.3211
0.8689	1.41787
0.87293	1.42439
0.87695	1.45942
0.88097	1.47497
0.88499	1.46683
0.88902	1.45551
0.89304	1.55497
0.89706	1.54405
0.90108	1.54078
0.90511	1.50025
0.90913	1.44633
0.91315	1.46991
0.91718	1.42332
0.9212	1.28699
0.92522	1.35428
0.92924	1.49684
0.93327	1.44133
0.93729	1.39015
0.94131	1.41881
0.94533	1.45214
0.94936	1.50661
0.95338	1.46109
0.9574	1.44732
0.96143	1.48245
0.96545	1.48331
0.96947	1.50005
0.97349	1.48635
0.97752	1.50086
0.98154	1.55589
0.98556	1.51497
0.98958	1.48693
0.99361	1.46579
0.99763	1.3844
1.00165	1.36389
1.00568	1.26474
1.0097	1.30672
1.01372	1.42205
1.01774	1.23266
1.02177	1.35841
1.02579	1.4869
1.02981	1.54621
1.03383	1.60007
1.03786	1.64564
1.04188	1.61502
1.0459	1.49167
1.04993	1.55051
1.05395	1.59335
1.05797	1.5459
1.06199	1.56399
1.06602	1.62939
1.07004	1.58166
1.07406	1.5184
1.07808	1.56553
1.08211	1.4321
1.08613	1.34725
1.09015	1.37847
1.09417	1.37204
1.0982	1.3073
1.10222	1.34861
1.10624	1.34335
1.11027	1.3878
1.11429	1.57491
1.11831	1.52998
1.12233	1.55393
1.12636	1.64027
1.13038	1.68999
1.1344	1.73455
1.13842	1.75953
1.14245	1.74211
1.14647	1.61091
1.15049	1.62257
1.15452	1.51188
1.15854	1.32217
1.16256	1.3884
1.16658	1.38912
1.17061	1.33363
1.17463	1.2962
1.17865	1.26282
1.18267	1.28254
1.1867	1.2419
1.19072	1.21231
1.19474	1.25469
1.19876	1.19877
1.20279	1.1457
1.20681	1.26063
1.21083	1.33634
1.21486	1.29574
1.21888	1.29611
1.2229	1.33901
1.22692	1.40556
1.23095	1.41993
1.23497	1.36805
1.23899	1.43945
1.24301	1.34038
1.24704	1.33921
1.25106	1.45115
1.25508	1.42492
1.25911	1.40071
1.26313	1.3528
1.26715	1.42165
1.27117	1.36683
1.2752	1.20091
1.27922	1.21868
1.28324	1.31256
1.28726	1.21916
1.29129	1.33698
1.29531	1.39389
1.29933	1.38068
1.30336	1.47064
1.30738	1.45175
1.3114	1.3057
1.31542	1.36468
1.31945	1.31572
1.32347	1.44105
1.32749	1.70056
1.33151	1.69859
1.33554	1.66273
1.33956	1.65588
1.34358	1.73563
1.3476	1.63292
1.35163	1.5356
1.35565	1.33297
1.35967	1.17489
1.3637	0.63854
1.36772	0.10148
1.37174	-0.09906
1.37576	0.08573
1.37979	0.23444
1.38381	0.1978
1.38783	0.18925
1.39185	0.31728
1.39588	0.30188
1.3999	0.31145
1.40392	0.20211
1.40795	0.16069
1.41197	0.06146
1.41599	-0.07054
1.42001	-0.04914
1.42404	-0.05765
1.42806	-0.03073
1.43208	-0.00471
1.4361	-0.01076
1.44013	0.07075
1.44415	-0.03327
1.44817	0.02625
1.4522	0.07087
1.45622	-0.02727
1.46024	-0.12008
1.46426	-0.10698
1.46829	-0.13812
1.47231	-0.14901
1.47633	-0.00586
1.48035	0.09449
1.48438	0.18732
1.4884	0.24996
1.49242	0.30957
1.49644	0.29482
1.50047	0.36518
1.50449	0.37572

## Sheet: Fig S8
	Graphene oxide	MXene
Fig. S8a				Fig. S8c
Wavelength (nm)	Abs (arb. units)	Abs (arb. units)			AuNS	MXene+AuNS
1300	0.04852	0.46012		Wavelength (nm)	Abs (arb. units)	Abs (arb. units)
1299	0.04854	0.4601		1300	0.41719	0.81778
1298	0.04855	0.46003		1299	0.41918	0.81927
1297	0.04861	0.46003		1298	0.42118	0.8207
1296	0.0487	0.46002		1297	0.4232	0.82209
1295	0.04872	0.46		1296	0.42521	0.82346
1294	0.04881	0.45997		1295	0.42716	0.82495
1293	0.04888	0.45998		1294	0.42914	0.82639
1292	0.04892	0.45996		1293	0.43117	0.82789
1291	0.04894	0.45991		1292	0.43307	0.82932
1290	0.04902	0.45991		1291	0.43511	0.83085
1289	0.04908	0.45994		1290	0.43716	0.83231
1288	0.04912	0.45994		1289	0.43912	0.83386
1287	0.04915	0.45991		1288	0.44116	0.83537
1286	0.04919	0.45992		1287	0.44316	0.83691
1285	0.04922	0.45993		1286	0.44515	0.83842
1284	0.04922	0.45995		1285	0.44721	0.83989
1283	0.04927	0.45993		1284	0.4493	0.84152
1282	0.04928	0.45992		1283	0.45129	0.84303
1281	0.0493	0.45998		1282	0.45337	0.84454
1280	0.04929	0.45994		1281	0.4554	0.84617
1279	0.04927	0.45995		1280	0.4574	0.84767
1278	0.04926	0.46		1279	0.45942	0.84928
1277	0.04928	0.45999		1278	0.46157	0.85095
1276	0.04927	0.46003		1277	0.46362	0.85251
1275	0.04925	0.46002		1276	0.46568	0.854
1274	0.0492	0.46006		1275	0.46779	0.85572
1273	0.04916	0.46008		1274	0.46985	0.85718
1272	0.04915	0.46011		1273	0.4719	0.8588
1271	0.04912	0.46014		1272	0.474	0.8605
1270	0.04912	0.46017		1271	0.47619	0.86217
1269	0.04908	0.4602		1270	0.47822	0.86377
1268	0.04905	0.46019		1269	0.48034	0.86542
1267	0.04901	0.46021		1268	0.48249	0.86707
1266	0.04897	0.46029		1267	0.48454	0.86868
1265	0.04892	0.46036		1266	0.48659	0.8704
1264	0.0489	0.46038		1265	0.48884	0.87215
1263	0.04884	0.46042		1264	0.49088	0.87375
1262	0.04881	0.46047		1263	0.49299	0.87554
1261	0.04875	0.46054		1262	0.49513	0.87724
1260	0.0487	0.46059		1261	0.49716	0.87887
1259	0.04868	0.46063		1260	0.49931	0.88063
1258	0.04864	0.46071		1259	0.50145	0.88243
1257	0.04857	0.46075		1258	0.50363	0.88423
1256	0.04851	0.46084		1257	0.50574	0.88595
1255	0.04849	0.46088		1256	0.50787	0.88781
1254	0.04848	0.46095		1255	0.51003	0.88962
1253	0.04841	0.46101		1254	0.51211	0.89137
1252	0.04835	0.46108		1253	0.51432	0.89326
1251	0.04838	0.46119		1252	0.51646	0.89506
1250	0.0483	0.46132		1251	0.51854	0.89692
1249	0.04827	0.46134		1250	0.52068	0.89875
1248	0.04823	0.46141		1249	0.52281	0.90066
1247	0.04821	0.46148		1248	0.52486	0.90244
1246	0.04818	0.46159		1247	0.52702	0.90432
1245	0.04815	0.46167		1246	0.52921	0.90626
1244	0.04814	0.46178		1245	0.53127	0.9082
1243	0.04808	0.46187		1244	0.53342	0.91021
1242	0.04805	0.462		1243	0.53556	0.91211
1241	0.04804	0.46207		1242	0.53768	0.91403
1240	0.04803	0.4622		1241	0.53977	0.91593
1239	0.04803	0.46234		1240	0.54196	0.91788
1238	0.04802	0.46243		1239	0.54413	0.91991
1237	0.04801	0.46256		1238	0.54619	0.92195
1236	0.04801	0.46264		1237	0.54835	0.92395
1235	0.04804	0.4628		1236	0.55047	0.92592
1234	0.04801	0.46293		1235	0.55253	0.92793
1233	0.04801	0.46305		1234	0.55472	0.93005
1232	0.04801	0.46324		1233	0.55687	0.93212
1231	0.04801	0.46329		1232	0.55893	0.9342
1230	0.048	0.46346		1231	0.56106	0.93614
1229	0.04803	0.46359		1230	0.56317	0.9383
1228	0.04803	0.4638		1229	0.56524	0.94028
1227	0.04806	0.4639		1228	0.56741	0.94252
1226	0.04808	0.46406		1227	0.56956	0.94469
1225	0.04812	0.46422		1226	0.57164	0.94668
1224	0.04812	0.46437		1225	0.57375	0.94886
1223	0.04813	0.46451		1224	0.57591	0.95098
1222	0.04817	0.46467		1223	0.57801	0.95307
1221	0.04821	0.46487		1222	0.58002	0.95529
1220	0.04824	0.46506		1221	0.58222	0.95743
1219	0.04827	0.46518		1220	0.58432	0.95959
1218	0.04831	0.46536		1219	0.58636	0.96182
1217	0.04836	0.46554		1218	0.58851	0.96406
1216	0.0484	0.46573		1217	0.59064	0.96636
1215	0.04845	0.4659		1216	0.59263	0.96848
1214	0.04851	0.46612		1215	0.59479	0.9707
1213	0.04857	0.46629		1214	0.59692	0.9731
1212	0.04862	0.46647		1213	0.59897	0.97536
1211	0.04869	0.4667		1212	0.60106	0.97759
1210	0.0488	0.4669		1211	0.60313	0.97997
1209	0.04888	0.46714		1210	0.60515	0.98229
1208	0.04901	0.46736		1209	0.60728	0.98452
1207	0.04913	0.46757		1208	0.60941	0.98694
1206	0.04923	0.46777		1207	0.6115	0.98925
1205	0.04933	0.46801		1206	0.61357	0.99171
1204	0.04945	0.46822		1205	0.61568	0.99393
1203	0.0496	0.46849		1204	0.61765	0.99641
1202	0.04975	0.46869		1203	0.61967	0.99878
1201	0.04988	0.46893		1202	0.62177	1.00127
1200	0.05005	0.46916		1201	0.62387	1.00364
1199	0.04972	0.46919		1200	0.62589	1.00599
1198	0.04989	0.46945		1199	0.62751	1.0082
1197	0.05001	0.46969		1198	0.62959	1.01058
1196	0.0502	0.46994		1197	0.63161	1.01294
1195	0.05042	0.4702		1196	0.63373	1.01546
1194	0.05059	0.47046		1195	0.63589	1.01807
1193	0.05078	0.47075		1194	0.6379	1.02053
1192	0.05097	0.47098		1193	0.63999	1.0231
1191	0.05119	0.47121		1192	0.64211	1.02554
1190	0.0514	0.47151		1191	0.64419	1.02804
1189	0.0516	0.47179		1190	0.6463	1.03063
1188	0.05184	0.47202		1189	0.6485	1.0331
1187	0.05206	0.4723		1188	0.65057	1.03573
1186	0.05225	0.47256		1187	0.65269	1.03822
1185	0.05246	0.47283		1186	0.65481	1.04072
1184	0.0527	0.4731		1185	0.65689	1.0432
1183	0.05294	0.47337		1184	0.65892	1.0459
1182	0.05318	0.4737		1183	0.66109	1.04842
1181	0.0534	0.47397		1182	0.6632	1.05111
1180	0.05368	0.4743		1181	0.66524	1.05365
1179	0.05391	0.47456		1180	0.66737	1.05619
1178	0.05415	0.47484		1179	0.66945	1.05882
1177	0.05441	0.47518		1178	0.67146	1.06137
1176	0.05469	0.47547		1177	0.67359	1.06413
1175	0.05491	0.47576		1176	0.67564	1.06672
1174	0.05521	0.47613		1175	0.67762	1.06938
1173	0.05549	0.47644		1174	0.67972	1.0721
1172	0.05571	0.47675		1173	0.68175	1.07479
1171	0.05604	0.47711		1172	0.68384	1.07754
1170	0.05634	0.47747		1171	0.68587	1.08028
1169	0.05661	0.47774		1170	0.688	1.08311
1168	0.05688	0.47808		1169	0.68997	1.08584
1167	0.05717	0.47843		1168	0.69201	1.08869
1166	0.05745	0.47876		1167	0.69396	1.09149
1165	0.05776	0.4791		1166	0.6961	1.09411
1164	0.05805	0.47947		1165	0.69805	1.09691
1163	0.0583	0.4798		1164	0.70013	1.09981
1162	0.05855	0.48014		1163	0.70226	1.10265
1161	0.05882	0.48047		1162	0.70432	1.10524
1160	0.05906	0.48081		1161	0.70643	1.10805
1159	0.05929	0.48108		1160	0.70851	1.11091
1158	0.05951	0.48138		1159	0.71069	1.11369
1157	0.05969	0.4817		1158	0.71295	1.11638
1156	0.05984	0.48197		1157	0.71525	1.11921
1155	0.05992	0.4823		1156	0.71754	1.12161
1154	0.06003	0.48253		1155	0.71995	1.12428
1153	0.06002	0.48271		1154	0.72242	1.12685
1152	0.05995	0.48294		1153	0.72489	1.12903
1151	0.05984	0.48306		1152	0.72747	1.13139
1150	0.05971	0.48321		1151	0.73033	1.1336
1149	0.05958	0.48334		1150	0.73314	1.13582
1148	0.05939	0.48344		1149	0.73599	1.13765
1147	0.05921	0.4835		1148	0.73902	1.13977
1146	0.05905	0.48363		1147	0.74202	1.14153
1145	0.05885	0.48371		1146	0.74499	1.14348
1144	0.05869	0.48378		1145	0.74813	1.14534
1143	0.05857	0.48381		1144	0.75131	1.14713
1142	0.05855	0.48385		1143	0.75438	1.14895
1141	0.0585	0.48397		1142	0.7575	1.15074
1140	0.05844	0.48413		1141	0.7606	1.15259
1139	0.05851	0.48416		1140	0.76363	1.15448
1138	0.05864	0.48431		1139	0.76668	1.15634
1137	0.05868	0.48449		1138	0.76967	1.15824
1136	0.05868	0.48462		1137	0.77253	1.16014
1135	0.05866	0.4848		1136	0.77545	1.16226
1134	0.05864	0.48497		1135	0.77834	1.16428
1133	0.0587	0.48514		1134	0.78115	1.16651
1132	0.05877	0.48539		1133	0.78393	1.16861
1131	0.05886	0.4856		1132	0.78673	1.1708
1130	0.05893	0.48574		1131	0.78951	1.17299
1129	0.05896	0.48605		1130	0.79224	1.17546
1128	0.05891	0.48625		1129	0.79494	1.17767
1127	0.0589	0.48644		1128	0.79758	1.18
1126	0.05893	0.48672		1127	0.8002	1.18221
1125	0.05895	0.48696		1126	0.80293	1.18464
1124	0.05896	0.48721		1125	0.80568	1.18708
1123	0.05893	0.48745		1124	0.80813	1.18924
1122	0.05895	0.48769		1123	0.81076	1.19179
1121	0.05893	0.48794		1122	0.81347	1.19403
1120	0.0589	0.48819		1121	0.81601	1.19647
1119	0.05896	0.48846		1120	0.81863	1.19886
1118	0.05898	0.48873		1119	0.82128	1.20153
1117	0.05894	0.48903		1118	0.8239	1.20389
1116	0.05895	0.48923		1117	0.82658	1.20656
1115	0.05898	0.48949		1116	0.82913	1.20887
1114	0.05899	0.48978		1115	0.83166	1.2113
1113	0.05897	0.49009		1114	0.8343	1.21383
1112	0.05899	0.49032		1113	0.83694	1.2164
1111	0.05902	0.4906		1112	0.83964	1.21891
1110	0.05902	0.49088		1111	0.84217	1.22131
1109	0.05898	0.49115		1110	0.8447	1.22402
1108	0.05897	0.49145		1109	0.84741	1.22631
1107	0.05898	0.49175		1108	0.84988	1.22887
1106	0.05895	0.49203		1107	0.85258	1.23166
1105	0.05897	0.49231		1106	0.85528	1.23415
1104	0.05897	0.49262		1105	0.85775	1.23672
1103	0.05897	0.49289		1104	0.86046	1.23909
1102	0.05897	0.49316		1103	0.86303	1.24173
1101	0.05897	0.49347		1102	0.86555	1.24428
1100	0.05899	0.49379		1101	0.86812	1.24665
1099	0.05902	0.49408		1100	0.87093	1.2495
1098	0.05904	0.49443		1099	0.87356	1.25197
1097	0.05902	0.49469		1098	0.87613	1.25451
1096	0.05906	0.49499		1097	0.87871	1.25712
1095	0.05908	0.49522		1096	0.88141	1.25993
1094	0.05905	0.49559		1095	0.88392	1.26219
1093	0.0591	0.49593		1094	0.8866	1.26496
1092	0.0591	0.49621		1093	0.88916	1.26746
1091	0.05913	0.49652		1092	0.89172	1.2702
1090	0.05913	0.49684		1091	0.89428	1.27257
1089	0.05914	0.49714		1090	0.89697	1.27533
1088	0.05918	0.49743		1089	0.89945	1.27784
1087	0.05918	0.49779		1088	0.90226	1.28049
1086	0.05919	0.49808		1087	0.90491	1.28332
1085	0.05921	0.49841		1086	0.90742	1.28577
1084	0.05923	0.49873		1085	0.91003	1.28837
1083	0.05923	0.49906		1084	0.91265	1.29109
1082	0.05926	0.49939		1083	0.91522	1.29379
1081	0.05926	0.49968		1082	0.91784	1.29619
1080	0.05929	0.50005		1081	0.92057	1.29892
1079	0.05931	0.50036		1080	0.9231	1.3016
1078	0.05928	0.5007		1079	0.92571	1.30418
1077	0.05932	0.50101		1078	0.92835	1.30695
1076	0.05933	0.50134		1077	0.93097	1.30955
1075	0.05934	0.50169		1076	0.93352	1.31208
1074	0.05936	0.50202		1075	0.9362	1.31485
1073	0.05936	0.50235		1074	0.93895	1.31766
1072	0.05938	0.5027		1073	0.94151	1.32011
1071	0.05938	0.50308		1072	0.94415	1.32293
1070	0.05943	0.50339		1071	0.94685	1.32539
1069	0.05944	0.50379		1070	0.9493	1.32806
1068	0.05943	0.50415		1069	0.95204	1.331
1067	0.05946	0.50446		1068	0.95476	1.33373
1066	0.05943	0.50481		1067	0.9574	1.33599
1065	0.05944	0.50513		1066	0.96001	1.33885
1064	0.05945	0.50546		1065	0.96259	1.34164
1063	0.05946	0.50584		1064	0.96517	1.344
1062	0.05942	0.50619		1063	0.9678	1.34682
1061	0.05948	0.50658		1062	0.97049	1.34947
1060	0.05949	0.50691		1061	0.9732	1.35213
1059	0.05946	0.50726		1060	0.9757	1.35472
1058	0.05947	0.50762		1059	0.97838	1.35768
1057	0.05947	0.50803		1058	0.98104	1.36033
1056	0.05949	0.50836		1057	0.98359	1.36275
1055	0.05948	0.50872		1056	0.98632	1.36576
1054	0.05949	0.5091		1055	0.98895	1.36839
1053	0.05948	0.50943		1054	0.99167	1.37104
1052	0.05947	0.5098		1053	0.99413	1.37372
1051	0.05947	0.51018		1052	0.99688	1.37657
1050	0.05948	0.51056		1051	0.99943	1.37937
1049	0.05947	0.51092		1050	1.00218	1.3816
1048	0.05945	0.51133		1049	1.00484	1.38465
1047	0.05944	0.51171		1048	1.00736	1.3873
1046	0.05946	0.51208		1047	1.01009	1.38984
1045	0.05945	0.51243		1046	1.01262	1.39261
1044	0.05944	0.5128		1045	1.01528	1.39531
1043	0.05945	0.51322		1044	1.01785	1.39773
1042	0.05942	0.5136		1043	1.02061	1.40078
1041	0.05941	0.51399		1042	1.02318	1.40334
1040	0.05942	0.51437		1041	1.02571	1.40609
1039	0.05941	0.51477		1040	1.0283	1.40867
1038	0.05939	0.51518		1039	1.03094	1.41182
1037	0.05937	0.51555		1038	1.03344	1.41428
1036	0.05937	0.51598		1037	1.0361	1.41736
1035	0.05935	0.51638		1036	1.03875	1.42035
1034	0.05936	0.51674		1035	1.04137	1.4228
1033	0.05936	0.51718		1034	1.04394	1.42539
1032	0.05936	0.51757		1033	1.04659	1.42819
1031	0.05936	0.51803		1032	1.04895	1.43088
1030	0.05935	0.5184		1031	1.05178	1.43377
1029	0.05936	0.51887		1030	1.05441	1.43643
1028	0.05934	0.51929		1029	1.05709	1.43937
1027	0.05934	0.51971		1028	1.05962	1.44189
1026	0.05938	0.52016		1027	1.06222	1.4448
1025	0.05937	0.52061		1026	1.06482	1.44737
1024	0.05935	0.52104		1025	1.06731	1.45031
1023	0.05936	0.52154		1024	1.06999	1.45312
1022	0.05935	0.52193		1023	1.07262	1.45611
1021	0.05936	0.52237		1022	1.07522	1.45882
1020	0.05938	0.52283		1021	1.07762	1.46155
1019	0.05939	0.52332		1020	1.08018	1.46439
1018	0.0594	0.52381		1019	1.08273	1.46711
1017	0.05941	0.52428		1018	1.08528	1.46986
1016	0.05944	0.52471		1017	1.0878	1.47301
1015	0.05946	0.52523		1016	1.09039	1.47582
1014	0.05946	0.52572		1015	1.09289	1.47842
1013	0.05949	0.52621		1014	1.09546	1.48136
1012	0.05951	0.52668		1013	1.09783	1.48417
1011	0.05952	0.52717		1012	1.1003	1.48698
1010	0.05958	0.52771		1011	1.10319	1.49006
1009	0.05957	0.52818		1010	1.10541	1.49304
1008	0.05962	0.52874		1009	1.10816	1.49559
1007	0.05965	0.52925		1008	1.11062	1.4984
1006	0.05967	0.52975		1007	1.11314	1.50142
1005	0.05972	0.53031		1006	1.11543	1.50455
1004	0.05975	0.53084		1005	1.11805	1.50718
1003	0.05979	0.53137		1004	1.12041	1.51015
1002	0.05982	0.5319		1003	1.12274	1.51291
1001	0.05984	0.53245		1002	1.12526	1.51632
1000	0.05993	0.53301		1001	1.1276	1.51894
999	0.05995	0.53358		1000	1.12983	1.52162
998	0.05999	0.53417		999	1.13241	1.5249
997	0.06004	0.53471		998	1.13472	1.528
996	0.06008	0.5353		997	1.13708	1.53074
995	0.06015	0.53591		996	1.1395	1.53342
994	0.06021	0.53645		995	1.14182	1.53678
993	0.06021	0.53708		994	1.14423	1.53963
992	0.0603	0.53768		993	1.14645	1.54276
991	0.06033	0.53827		992	1.14895	1.54615
990	0.06042	0.53887		991	1.15126	1.54823
989	0.06049	0.53952		990	1.1536	1.55174
988	0.06056	0.54012		989	1.15579	1.55443
987	0.06064	0.54073		988	1.15808	1.55718
986	0.06074	0.54142		987	1.16051	1.56091
985	0.0608	0.54211		986	1.1627	1.56381
984	0.06086	0.54269		985	1.16499	1.56674
983	0.06099	0.54333		984	1.1674	1.56979
982	0.06106	0.54398		983	1.16955	1.57253
981	0.06114	0.5446		982	1.17186	1.57557
980	0.06124	0.54531		981	1.17397	1.57839
979	0.06132	0.54599		980	1.17624	1.58191
978	0.06143	0.54665		979	1.17852	1.5846
977	0.06151	0.54731		978	1.18089	1.5878
976	0.06158	0.54803		977	1.18319	1.59027
975	0.06172	0.54865		976	1.1853	1.59353
974	0.0618	0.54937		975	1.18769	1.59625
973	0.0619	0.55009		974	1.18991	1.59934
972	0.06197	0.55073		973	1.19206	1.60234
971	0.06206	0.55142		972	1.19422	1.60543
970	0.06211	0.55217		971	1.19655	1.60804
969	0.06217	0.55283		970	1.19859	1.6112
968	0.06222	0.55355		969	1.2008	1.6142
967	0.06229	0.55428		968	1.20337	1.61712
966	0.06234	0.55501		967	1.20554	1.62016
965	0.06233	0.55569		966	1.20773	1.6228
964	0.06241	0.55641		965	1.20992	1.62589
963	0.0624	0.55715		964	1.21201	1.62836
962	0.06237	0.55782		963	1.21427	1.6313
961	0.06237	0.55853		962	1.21659	1.63442
960	0.06232	0.55922		961	1.21887	1.63669
959	0.06223	0.55996		960	1.2215	1.63966
958	0.06219	0.5606		959	1.22351	1.6429
957	0.06213	0.56132		958	1.22596	1.64504
956	0.06205	0.56203		957	1.22844	1.64774
955	0.06197	0.56271		956	1.23051	1.64999
954	0.06195	0.56341		955	1.23316	1.65214
953	0.06189	0.56413		954	1.23554	1.65515
952	0.06185	0.56485		953	1.23786	1.65763
951	0.06183	0.56553		952	1.24021	1.66036
950	0.06179	0.56627		951	1.24248	1.66294
949	0.06177	0.56703		950	1.24479	1.6652
948	0.06179	0.56788		949	1.24704	1.66786
947	0.06176	0.56867		948	1.24937	1.67075
946	0.06177	0.5694		947	1.25157	1.67339
945	0.06176	0.57018		946	1.25378	1.67606
944	0.06175	0.57101		945	1.25605	1.67847
943	0.06172	0.57183		944	1.25796	1.68175
942	0.06171	0.57269		943	1.26018	1.68374
941	0.06167	0.57356		942	1.26234	1.68665
940	0.06166	0.57437		941	1.26445	1.68911
939	0.06165	0.57518		940	1.2666	1.69226
938	0.0616	0.57608		939	1.26868	1.69428
937	0.06159	0.57691		938	1.27049	1.6969
936	0.06151	0.57777		937	1.27255	1.6998
935	0.06149	0.57873		936	1.2746	1.70252
934	0.06148	0.57964		935	1.27671	1.70532
933	0.06144	0.58048		934	1.27848	1.70808
932	0.06139	0.58145		933	1.28053	1.71107
931	0.06137	0.58234		932	1.28262	1.71401
930	0.06136	0.58326		931	1.2845	1.71571
929	0.0613	0.58419		930	1.28626	1.7185
928	0.06127	0.58515		929	1.28823	1.72124
927	0.06119	0.58609		928	1.29012	1.72351
926	0.06117	0.58708		927	1.2919	1.72647
925	0.06116	0.58802		926	1.29384	1.72906
924	0.0611	0.58897		925	1.29546	1.73155
923	0.06105	0.59002		924	1.29737	1.73429
922	0.061	0.591		923	1.29897	1.73652
921	0.06102	0.59205		922	1.30078	1.74014
920	0.06098	0.59307		921	1.30251	1.74172
919	0.06094	0.59415		920	1.30436	1.74454
918	0.06089	0.5951		919	1.30569	1.74768
917	0.06084	0.59619		918	1.30739	1.7505
916	0.06084	0.59728		917	1.30896	1.75266
915	0.06078	0.59833		916	1.31076	1.7549
914	0.06076	0.59944		915	1.31226	1.75793
913	0.06076	0.60052		914	1.31377	1.76086
912	0.0607	0.6016		913	1.31531	1.76316
911	0.06067	0.60271		912	1.31678	1.76586
910	0.06065	0.60381		911	1.31834	1.76805
909	0.0606	0.60504		910	1.31975	1.7711
908	0.06059	0.6061		909	1.32126	1.77388
907	0.06059	0.60732		908	1.32245	1.7758
906	0.06053	0.60845		907	1.32378	1.77861
905	0.06051	0.60958		906	1.32527	1.78134
904	0.06048	0.61077		905	1.32643	1.78381
903	0.06045	0.61196		904	1.32788	1.78654
902	0.06039	0.61319		903	1.32935	1.78836
901	0.06039	0.6144		902	1.33049	1.79104
900	0.06038	0.61563		901	1.33177	1.79372
899	0.06035	0.61677		900	1.3331	1.7961
898	0.06034	0.61808		899	1.33393	1.79935
897	0.0603	0.61932		898	1.33523	1.80119
896	0.06023	0.62061		897	1.3365	1.80405
895	0.06026	0.62184		896	1.33755	1.80649
894	0.06025	0.62314		895	1.3387	1.80893
893	0.06022	0.62442		894	1.33976	1.81094
892	0.06023	0.62568		893	1.34065	1.81395
891	0.0602	0.62694		892	1.3421	1.816
890	0.06017	0.62833		891	1.34304	1.81842
889	0.06015	0.62967		890	1.34378	1.82128
888	0.06017	0.63099		889	1.34484	1.823
887	0.06017	0.63232		888	1.34554	1.82566
886	0.06014	0.63365		887	1.34657	1.82862
885	0.06016	0.63498		886	1.34725	1.82976
884	0.06009	0.63641		885	1.34808	1.83256
883	0.06012	0.63775		884	1.34886	1.83484
882	0.06013	0.63915		883	1.34965	1.8375
881	0.06008	0.64059		882	1.35048	1.83878
880	0.06012	0.64193		881	1.3515	1.84259
879	0.06013	0.64329		880	1.352	1.84395
878	0.06006	0.64482		879	1.3527	1.84619
877	0.06011	0.64626		878	1.35325	1.84862
876	0.06014	0.64764		877	1.35398	1.85094
875	0.06013	0.64916		876	1.35468	1.85335
874	0.06017	0.65059		875	1.35533	1.85558
873	0.06017	0.65205		874	1.35567	1.8563
872	0.06014	0.65354		873	1.35619	1.85939
871	0.06022	0.65502		872	1.35652	1.86272
870	0.06026	0.65646		871	1.35724	1.86503
869	0.06025	0.65802		870	1.35749	1.86674
868	0.06031	0.65954		869	1.35782	1.86878
867	0.06038	0.66093		868	1.3584	1.87076
866	0.06034	0.66246		867	1.35858	1.87239
865	0.06041	0.66407		866	1.35895	1.87436
864	0.06046	0.66557		865	1.35913	1.87725
863	0.06052	0.66709		864	1.35933	1.87895
862	0.06056	0.66867		863	1.35947	1.88084
861	0.06064	0.67015		862	1.35998	1.88282
860	0.06066	0.67172		861	1.3599	1.88395
859	0.06067	0.67333		860	1.3602	1.88652
858	0.06077	0.67491		859	1.36016	1.88848
857	0.06084	0.67654		858	1.36017	1.89081
856	0.06086	0.67814		857	1.36028	1.89244
855	0.06093	0.67969		856	1.36024	1.89453
854	0.061	0.68123		855	1.36007	1.89655
853	0.06101	0.68296		854	1.36021	1.89733
852	0.0611	0.68458		853	1.3597	1.89928
851	0.06116	0.68612		852	1.3596	1.90165
850	0.06123	0.68781		851	1.35955	1.9035
849	0.06133	0.68942		850	1.35919	1.90438
848	0.06139	0.69102		849	1.35889	1.90712
847	0.06146	0.69265		848	1.35858	1.9075
846	0.06147	0.6943		847	1.35838	1.91038
845	0.06157	0.69595		846	1.35811	1.91276
844	0.06166	0.69758		845	1.35779	1.91327
843	0.06176	0.69928		844	1.35713	1.91541
842	0.06184	0.70093		843	1.3566	1.91719
841	0.06193	0.70252		842	1.35621	1.91824
840	0.06202	0.70423		841	1.35599	1.91973
839	0.06208	0.70591		840	1.35527	1.921
838	0.0621	0.70748		839	1.35476	1.92342
837	0.06225	0.70925		838	1.35424	1.92408
836	0.06233	0.7108		837	1.35333	1.92587
835	0.0624	0.71243		836	1.35257	1.92688
834	0.06251	0.7142		835	1.35207	1.92814
833	0.06256	0.71583		834	1.35124	1.929
832	0.06268	0.71745		833	1.35027	1.93075
831	0.06279	0.71902		832	1.34966	1.93187
830	0.06283	0.72081		831	1.34882	1.93326
829	0.06292	0.72237		830	1.34795	1.9342
828	0.06295	0.72402		829	1.34677	1.93504
827	0.06309	0.72563		828	1.34601	1.93627
826	0.06325	0.72724		827	1.34501	1.93727
825	0.0633	0.7289		826	1.34382	1.93856
824	0.06338	0.73051		825	1.3429	1.93954
823	0.0635	0.73204		824	1.34196	1.94004
822	0.06356	0.73361		823	1.34103	1.94138
821	0.06366	0.73527		822	1.33966	1.94155
820	0.06383	0.73676		821	1.33824	1.94247
819	0.06391	0.73839		820	1.33715	1.94397
818	0.06404	0.73989		819	1.33604	1.94453
817	0.06405	0.74145		818	1.3347	1.94479
816	0.06416	0.74297		817	1.33311	1.94578
815	0.06435	0.74454		816	1.33182	1.94583
814	0.06445	0.74601		815	1.33051	1.94692
813	0.06451	0.7475		814	1.32932	1.94706
812	0.06467	0.7489		813	1.32779	1.94806
811	0.06478	0.75039		812	1.32651	1.94831
810	0.06488	0.75182		811	1.32488	1.94904
809	0.06504	0.75309		810	1.32348	1.94808
808	0.06512	0.75461		809	1.32181	1.94876
807	0.06516	0.75596		808	1.32024	1.94914
806	0.06522	0.75736		807	1.31883	1.94896
805	0.06543	0.7587		806	1.31724	1.95044
804	0.06552	0.75993		805	1.31546	1.95007
803	0.06569	0.76124		804	1.31374	1.94932
802	0.06568	0.76256		803	1.31207	1.9511
801	0.0659	0.76361		802	1.31017	1.95043
800	0.06601	0.76493		801	1.3086	1.9503
799	0.06781	0.77383		800	1.30692	1.95054
798	0.06799	0.77517		799	1.30804	1.94948
797	0.06819	0.77616		798	1.30624	1.94906
796	0.06822	0.77724		797	1.30455	1.95028
795	0.06827	0.77834		796	1.30273	1.94914
794	0.06857	0.7798		795	1.29961	1.94836
793	0.06858	0.78061		794	1.29813	1.9465
792	0.06884	0.78186		793	1.29602	1.94654
791	0.06889	0.78293		792	1.29473	1.94646
790	0.06891	0.78423		791	1.29225	1.94648
789	0.06898	0.78481		790	1.29015	1.94536
788	0.06913	0.78624		789	1.28791	1.94426
787	0.0694	0.7873		788	1.2857	1.94427
786	0.06944	0.78779		787	1.28273	1.94283
785	0.06958	0.78925		786	1.28116	1.94297
784	0.06965	0.78987		785	1.27876	1.94099
783	0.06974	0.79058		784	1.27675	1.94083
782	0.0699	0.7913		783	1.27411	1.93791
781	0.07036	0.79188		782	1.27098	1.93728
780	0.07022	0.79272		781	1.26894	1.93671
779	0.0706	0.79401		780	1.2674	1.93561
778	0.07078	0.79448		779	1.26417	1.93456
777	0.07118	0.7952		778	1.26209	1.932
776	0.07123	0.79571		777	1.25909	1.93031
775	0.07163	0.79614		776	1.25677	1.92905
774	0.07165	0.79669		775	1.25409	1.92829
773	0.07196	0.7971		774	1.25135	1.92779
772	0.07183	0.79756		773	1.24929	1.92531
771	0.07236	0.79836		772	1.24632	1.92429
770	0.07248	0.79847		771	1.24449	1.92244
769	0.07283	0.7988		770	1.24144	1.92061
768	0.07289	0.7991		769	1.23815	1.91754
767	0.07305	0.79938		768	1.23595	1.91505
766	0.07333	0.79955		767	1.23328	1.91315
765	0.07348	0.79979		766	1.23085	1.91203
764	0.07389	0.79979		765	1.22768	1.90981
763	0.0741	0.80013		764	1.2254	1.90872
762	0.07426	0.80004		763	1.22219	1.90571
761	0.07451	0.80048		762	1.21908	1.90399
760	0.07465	0.80003		761	1.21683	1.90198
759	0.07486	0.8003		760	1.21386	1.89824
758	0.07509	0.8001		759	1.21116	1.89629
757	0.07559	0.79995		758	1.20816	1.89364
756	0.07564	0.79975		757	1.20569	1.89064
755	0.0757	0.79982		756	1.20256	1.88885
754	0.07626	0.79951		755	1.1993	1.88621
753	0.07623	0.79938		754	1.19701	1.88391
752	0.07678	0.79892		753	1.19391	1.88046
751	0.07676	0.79854		752	1.19054	1.87753
750	0.07711	0.79792		751	1.18765	1.87583
749	0.07717	0.79749		750	1.18505	1.8717
748	0.07748	0.79748		749	1.18154	1.86926
747	0.07794	0.79676		748	1.17896	1.86618
746	0.07808	0.79616		747	1.17603	1.86298
745	0.0783	0.7957		746	1.17296	1.85942
744	0.0784	0.79518		745	1.17023	1.85726
743	0.07882	0.79474		744	1.16667	1.85285
742	0.07917	0.79405		743	1.16422	1.85045
741	0.07953	0.7933		742	1.16067	1.8466
740	0.07945	0.79273		741	1.15784	1.84325
739	0.07982	0.79192		740	1.15508	1.83991
738	0.08023	0.79113		739	1.1518	1.83707
737	0.08033	0.79044		738	1.14842	1.83344
736	0.08058	0.78952		737	1.14598	1.83037
735	0.08096	0.78872		736	1.14264	1.82638
734	0.08115	0.78773		735	1.13952	1.82333
733	0.08136	0.78665		734	1.1366	1.81948
732	0.08148	0.7858		733	1.13317	1.81538
731	0.08192	0.78484		732	1.13067	1.8118
730	0.08214	0.78387		731	1.12742	1.80863
729	0.08231	0.7828		730	1.12469	1.80473
728	0.08275	0.78171		729	1.12134	1.80048
727	0.08298	0.78053		728	1.11834	1.79686
726	0.08321	0.7793		727	1.11538	1.7933
725	0.08342	0.7784		726	1.11208	1.78946
724	0.08386	0.77715		725	1.10938	1.78545
723	0.08399	0.77603		724	1.1064	1.78094
722	0.08427	0.77482		723	1.10335	1.77818
721	0.08467	0.77358		722	1.10016	1.77369
720	0.08488	0.77242		721	1.0971	1.76983
719	0.08523	0.771		720	1.09425	1.76608
718	0.08543	0.76992		719	1.09111	1.76204
717	0.08592	0.76849		718	1.08815	1.75821
716	0.08612	0.76726		717	1.0851	1.75412
715	0.08643	0.76593		716	1.08235	1.7497
714	0.08657	0.76469		715	1.07912	1.74615
713	0.08719	0.76311		714	1.07659	1.74226
712	0.08719	0.76178		713	1.07328	1.73752
711	0.08751	0.76048		712	1.07052	1.73362
710	0.08788	0.75921		711	1.06732	1.72971
709	0.08824	0.75756		710	1.0647	1.72564
708	0.08841	0.75626		709	1.06181	1.72139
707	0.08874	0.75492		708	1.0586	1.71768
706	0.0892	0.75351		707	1.05591	1.71333
705	0.08953	0.75191		706	1.05308	1.70947
704	0.08969	0.7505		705	1.05007	1.70559
703	0.09011	0.74905		704	1.04745	1.70144
702	0.09037	0.74752		703	1.04456	1.69743
701	0.09072	0.7461		702	1.04163	1.69315
700	0.09111	0.74452		701	1.03905	1.689
699	0.09136	0.74311		700	1.03624	1.68531
698	0.09166	0.74155		699	1.03356	1.68084
697	0.09195	0.74015		698	1.03092	1.67714
696	0.09244	0.73867		697	1.02784	1.67284
695	0.09282	0.73705		696	1.02525	1.66928
694	0.09308	0.73555		695	1.0227	1.66526
693	0.09337	0.73412		694	1.02004	1.66142
692	0.09377	0.73261		693	1.01746	1.6569
691	0.09414	0.73088		692	1.01488	1.65317
690	0.0944	0.72951		691	1.01214	1.64938
689	0.09486	0.72801		690	1.00984	1.64504
688	0.0951	0.72658		689	1.00737	1.64122
687	0.0955	0.72494		688	1.00495	1.63778
686	0.09592	0.72365		687	1.0022	1.6337
685	0.09619	0.72206		686	0.99969	1.62961
684	0.0965	0.72052		685	0.99752	1.62604
683	0.09702	0.71901		684	0.99496	1.62235
682	0.09734	0.7176		683	0.99278	1.61841
681	0.09762	0.71594		682	0.99032	1.61458
680	0.09818	0.7146		681	0.98789	1.61141
679	0.09851	0.71318		680	0.98582	1.60756
678	0.09877	0.71174		679	0.9835	1.60363
677	0.09924	0.71026		678	0.9812	1.59999
676	0.09961	0.70884		677	0.979	1.59627
675	0.09996	0.70733		676	0.97687	1.59327
674	0.10033	0.7061		675	0.97465	1.58931
673	0.10077	0.70467		674	0.9727	1.58603
672	0.10104	0.70327		673	0.97067	1.5827
671	0.10157	0.70184		672	0.96848	1.57899
670	0.10193	0.70036		671	0.96655	1.57596
669	0.10225	0.69902		670	0.96451	1.57223
668	0.10281	0.69764		669	0.96264	1.56905
667	0.10315	0.69625		668	0.96076	1.56561
666	0.10352	0.69511		667	0.95886	1.5625
665	0.10395	0.69367		666	0.95719	1.55911
664	0.10439	0.6923		665	0.95523	1.55602
663	0.10487	0.69095		664	0.95335	1.55294
662	0.10526	0.68973		663	0.95178	1.54972
661	0.10561	0.6885		662	0.94995	1.54674
660	0.10608	0.68726		661	0.94843	1.54368
659	0.10651	0.68586		660	0.94671	1.54071
658	0.107	0.68464		659	0.94529	1.53752
657	0.10734	0.68337		658	0.94348	1.53472
656	0.10785	0.68237		657	0.94194	1.53187
655	0.10828	0.68108		656	0.94065	1.52903
654	0.10866	0.67989		655	0.93907	1.52621
653	0.1092	0.67874		654	0.93761	1.52357
652	0.10967	0.67752		653	0.93623	1.52087
651	0.10998	0.67639		652	0.93487	1.51837
650	0.11052	0.67539		651	0.93366	1.51552
649	0.11098	0.67421		650	0.93227	1.51324
648	0.11146	0.67322		649	0.93096	1.5105
647	0.11199	0.67222		648	0.9298	1.50824
646	0.1124	0.67115		647	0.92855	1.50588
645	0.11285	0.67015		646	0.92742	1.50344
644	0.11327	0.66904		645	0.92612	1.50114
643	0.11384	0.66823		644	0.92518	1.49873
642	0.11444	0.6673		643	0.92411	1.49669
641	0.11489	0.66619		642	0.92298	1.49447
640	0.11544	0.66527		641	0.92196	1.4921
639	0.11591	0.66441		640	0.92102	1.49005
638	0.11638	0.6635		639	0.92007	1.48818
637	0.11689	0.66261		638	0.9191	1.48606
636	0.11737	0.66175		637	0.91829	1.48392
635	0.11783	0.66099		636	0.91744	1.48201
634	0.11837	0.66011		635	0.91656	1.47998
633	0.11887	0.65918		634	0.9158	1.47815
632	0.1194	0.65838		633	0.91506	1.47653
631	0.11985	0.6577		632	0.9142	1.47467
630	0.12044	0.65687		631	0.91351	1.47301
629	0.12093	0.65624		630	0.91273	1.47124
628	0.12123	0.65546		629	0.91221	1.47
627	0.12168	0.65464		628	0.91149	1.46803
626	0.12241	0.65398		627	0.91078	1.46639
625	0.12286	0.65323		626	0.91009	1.46472
624	0.12329	0.65258		625	0.90976	1.46318
623	0.12401	0.65192		624	0.909	1.46163
622	0.12451	0.65126		623	0.90835	1.46037
621	0.12498	0.65066		622	0.90801	1.45899
620	0.12559	0.65004		621	0.90739	1.45752
619	0.12619	0.6495		620	0.90681	1.45603
618	0.12669	0.64879		619	0.90636	1.45491
617	0.12719	0.64806		618	0.90603	1.45323
616	0.12777	0.64757		617	0.90526	1.452
615	0.12831	0.64705		616	0.90495	1.45083
614	0.12901	0.6465		615	0.90436	1.4495
613	0.12969	0.64595		614	0.904	1.44835
612	0.13028	0.64556		613	0.90349	1.44713
611	0.13082	0.64496		612	0.90311	1.4462
610	0.13144	0.64449		611	0.90269	1.44497
609	0.13197	0.64407		610	0.90226	1.44389
608	0.13254	0.64359		609	0.90189	1.44283
607	0.13322	0.64317		608	0.9015	1.44168
606	0.13387	0.64267		607	0.90113	1.44081
605	0.13442	0.64226		606	0.90073	1.43972
604	0.13512	0.64192		605	0.90037	1.43862
603	0.13569	0.64154		604	0.89992	1.43781
602	0.13624	0.64106		603	0.89969	1.43668
601	0.13686	0.64086		602	0.89921	1.43581
600	0.13761	0.6405		601	0.89896	1.4351
599	0.13816	0.63998		600	0.89858	1.43398
598	0.13864	0.63976		599	0.89806	1.43319
597	0.13945	0.63944		598	0.89781	1.43241
596	0.14	0.63899		597	0.89732	1.4312
595	0.14066	0.63861		596	0.89685	1.43036
594	0.1412	0.63839		595	0.89646	1.42943
593	0.14207	0.63819		594	0.89616	1.42859
592	0.1429	0.63804		593	0.89586	1.42787
591	0.14342	0.63767		592	0.89544	1.42705
590	0.14412	0.63738		591	0.89488	1.42624
589	0.14488	0.63713		590	0.89451	1.42513
588	0.14559	0.63691		589	0.89393	1.42433
587	0.14614	0.63649		588	0.89344	1.42355
586	0.14683	0.6362		587	0.89285	1.4223
585	0.14745	0.63574		586	0.89217	1.42142
584	0.14829	0.63581		585	0.89167	1.42059
583	0.14893	0.63528		584	0.8912	1.41985
582	0.14955	0.63497		583	0.89038	1.41901
581	0.15043	0.63471		582	0.88994	1.41794
580	0.15102	0.63454		581	0.88907	1.41682
579	0.15172	0.63432		580	0.88838	1.41591
578	0.15258	0.63402		579	0.88788	1.41512
577	0.15316	0.63373		578	0.88692	1.41391
576	0.15405	0.63347		577	0.88611	1.41295
575	0.15472	0.63324		576	0.88544	1.41196
574	0.1553	0.63312		575	0.88461	1.41097
573	0.15615	0.63292		574	0.88374	1.41008
572	0.15692	0.63266		573	0.88319	1.40891
571	0.15777	0.63239		572	0.88198	1.40794
570	0.1584	0.63219		571	0.88126	1.40703
569	0.15908	0.63179		570	0.88041	1.40597
568	0.15987	0.63174		569	0.87943	1.40474
567	0.16069	0.63167		568	0.87834	1.40357
566	0.16151	0.63152		567	0.87726	1.40248
565	0.16231	0.63136		566	0.87634	1.40139
564	0.16308	0.63136		565	0.87532	1.40041
563	0.16393	0.63125		564	0.8743	1.39933
562	0.16488	0.63119		563	0.87324	1.39832
561	0.16574	0.63105		562	0.87214	1.39721
560	0.16655	0.63099		561	0.87116	1.39604
559	0.16742	0.63093		560	0.86997	1.3951
558	0.16834	0.63091		559	0.86877	1.39387
557	0.16916	0.6309		558	0.86775	1.3928
556	0.16997	0.63106		557	0.86652	1.39189
555	0.17085	0.63099		556	0.86541	1.39101
554	0.17176	0.63105		555	0.86428	1.38971
553	0.17237	0.631		554	0.86296	1.3885
552	0.17323	0.63091		553	0.86152	1.38724
551	0.17411	0.63101		552	0.86021	1.38609
550	0.1751	0.63093		551	0.85877	1.38458
549	0.17591	0.63099		550	0.85738	1.38365
548	0.17684	0.63115		549	0.85597	1.38227
547	0.17783	0.63127		548	0.85436	1.38122
546	0.17875	0.63136		547	0.85307	1.38012
545	0.17965	0.63155		546	0.85155	1.37882
544	0.18062	0.63171		545	0.85	1.37771
543	0.18158	0.63185		544	0.84855	1.3765
542	0.18251	0.63212		543	0.84692	1.37508
541	0.18351	0.63226		542	0.84549	1.37419
540	0.18458	0.63255		541	0.84385	1.37288
539	0.1855	0.63279		540	0.84225	1.37175
538	0.18644	0.63309		539	0.84063	1.37034
537	0.18745	0.63348		538	0.83899	1.36942
536	0.1885	0.6337		537	0.83726	1.36811
535	0.18959	0.63403		536	0.83555	1.3668
534	0.19051	0.63454		535	0.83382	1.3656
533	0.19154	0.63485		534	0.8321	1.36452
532	0.19253	0.63522		533	0.83032	1.36333
531	0.19359	0.63575		532	0.82836	1.36212
530	0.19481	0.63607		531	0.82653	1.36104
529	0.19568	0.63672		530	0.8247	1.3597
528	0.19686	0.63717		529	0.82285	1.35866
527	0.19791	0.63783		528	0.82088	1.35737
526	0.19902	0.63847		527	0.81896	1.35641
525	0.20003	0.63924		526	0.81702	1.35506
524	0.20123	0.63993		525	0.81513	1.35424
523	0.20234	0.64068		524	0.81323	1.35337
522	0.20352	0.64131		523	0.81103	1.35217
521	0.20468	0.64202		522	0.80891	1.35085
520	0.20596	0.64294		521	0.80674	1.3498
519	0.20707	0.64371		520	0.80454	1.34891
518	0.20815	0.64442		519	0.80241	1.34764
517	0.20943	0.64527		518	0.80023	1.34676
516	0.21058	0.64623		517	0.79798	1.34565
515	0.21181	0.6472		516	0.7957	1.34471
514	0.21298	0.64815		515	0.79334	1.34378
513	0.21417	0.64919		514	0.79104	1.34275
512	0.21541	0.65029		513	0.78881	1.34178
511	0.21654	0.6513		512	0.78644	1.34086
510	0.21782	0.65244		511	0.78387	1.33993
509	0.21905	0.65366		510	0.78137	1.33905
508	0.22035	0.65474		509	0.77894	1.33817
507	0.22156	0.65602		508	0.77633	1.33722
506	0.22285	0.65733		507	0.77396	1.33641
505	0.22414	0.65853		506	0.7713	1.33556
504	0.22546	0.66001		505	0.76881	1.33492
503	0.22663	0.66138		504	0.76615	1.33414
502	0.22801	0.66291		503	0.76361	1.33332
501	0.22929	0.6645		502	0.76093	1.33275
500	0.23062	0.66599		501	0.75844	1.33219
499	0.23196	0.66757		500	0.75569	1.33177
498	0.23332	0.66926		499	0.75315	1.33121
497	0.2346	0.67106		498	0.75053	1.33082
496	0.23614	0.67282		497	0.74809	1.33026
495	0.23729	0.67452		496	0.74554	1.33027
494	0.23879	0.67645		495	0.74311	1.32992
493	0.24023	0.67817		494	0.74063	1.32987
492	0.24157	0.6802		493	0.73826	1.32999
491	0.24309	0.68226		492	0.73597	1.32986
490	0.2445	0.68433		491	0.73349	1.33023
489	0.24601	0.68653		490	0.73131	1.33039
488	0.24744	0.6886		489	0.72908	1.33079
487	0.24886	0.69083		488	0.72687	1.33128
486	0.25034	0.69323		487	0.72495	1.33176
485	0.25188	0.69565		486	0.72291	1.33243
484	0.25334	0.69798		485	0.72109	1.33345
483	0.25482	0.70045		484	0.71924	1.33448
482	0.25633	0.70312		483	0.71756	1.33549
481	0.25792	0.70559		482	0.716	1.3364
480	0.2595	0.70816		481	0.71448	1.33799
479	0.26114	0.71089		480	0.71288	1.33952
478	0.26269	0.71378		479	0.71165	1.34096
477	0.26444	0.71673		478	0.71028	1.34272
476	0.26574	0.71945		477	0.70892	1.3445
475	0.26751	0.72244		476	0.70793	1.34657
474	0.26909	0.72541		475	0.70673	1.34866
473	0.27082	0.72855		474	0.70568	1.35068
472	0.27245	0.73173		473	0.70476	1.3533
471	0.27408	0.73502		472	0.70391	1.35546
470	0.27581	0.73824		471	0.7029	1.35822
469	0.27761	0.74161		470	0.70214	1.36056
468	0.27936	0.74504		469	0.7014	1.36363
467	0.2809	0.74871		468	0.70072	1.36646
466	0.28256	0.75216		467	0.70011	1.36932
465	0.28437	0.75581		466	0.69948	1.37256
464	0.28609	0.75948		465	0.69887	1.37578
463	0.28798	0.76301		464	0.69829	1.37896
462	0.28984	0.76692		463	0.6977	1.38223
461	0.29164	0.77076		462	0.69731	1.38552
460	0.29352	0.77476		461	0.69697	1.38901
459	0.29541	0.77878		460	0.69653	1.39283
458	0.29736	0.78297		459	0.69634	1.39667
457	0.29927	0.78692		458	0.69576	1.40038
456	0.30121	0.79119		457	0.69554	1.40455
455	0.30317	0.79536		456	0.69541	1.40842
454	0.30508	0.79989		455	0.69507	1.41263
453	0.3073	0.80448		454	0.69487	1.41671
452	0.30937	0.8087		453	0.69472	1.42133
451	0.31148	0.81342		452	0.69452	1.42507
450	0.31351	0.81799		451	0.69432	1.42982
449	0.31564	0.82261		450	0.69422	1.43432
448	0.31773	0.82734		449	0.69392	1.4391
447	0.31992	0.83224		448	0.69393	1.44337
446	0.322	0.83716		447	0.69398	1.44838
445	0.32413	0.8421		446	0.69396	1.45326
444	0.32644	0.84738		445	0.6939	1.4583
443	0.32836	0.85245		444	0.69377	1.46334
442	0.33047	0.85764		443	0.69349	1.46837
441	0.33273	0.86254		442	0.69334	1.47341
440	0.33505	0.86778		441	0.69322	1.47839
439	0.33734	0.87302		440	0.69337	1.48359
438	0.33959	0.87838		439	0.69317	1.48882
437	0.34206	0.88382		438	0.69326	1.49444
436	0.34446	0.88924		437	0.69323	1.49979
435	0.34696	0.89468		436	0.6932	1.50517
434	0.3495	0.90035		435	0.69317	1.51087
433	0.352	0.9062		434	0.69336	1.51664
432	0.35459	0.91191		433	0.69325	1.52227
431	0.35686	0.91745		432	0.69348	1.52811
430	0.35928	0.92324		431	0.69361	1.53404
429	0.36191	0.92889		430	0.69337	1.53987
428	0.36449	0.93507		429	0.69336	1.54543
427	0.3673	0.94107		428	0.69359	1.55159
426	0.37007	0.94711		427	0.69351	1.55747
425	0.37287	0.95344		426	0.69375	1.56408
424	0.37548	0.95944		425	0.69375	1.57029
423	0.37813	0.96555		424	0.69384	1.5767
422	0.38124	0.97182		423	0.69394	1.58275
421	0.384	0.9783		422	0.69401	1.58916
420	0.38683	0.98489		421	0.69433	1.59546
419	0.38951	0.99116		420	0.69451	1.60225
418	0.39259	0.99759		419	0.69437	1.60885
417	0.3957	1.00416		418	0.6945	1.61542
416	0.39885	1.01087		417	0.69461	1.62229
415	0.40174	1.0177		416	0.69496	1.62894
414	0.4046	1.02438		415	0.695	1.63614
413	0.40788	1.03111		414	0.69508	1.64258
412	0.41118	1.03794		413	0.6953	1.65008
411	0.41419	1.04517		412	0.69587	1.65711
410	0.41727	1.05192		411	0.69591	1.66447
409	0.42047	1.05912		410	0.69608	1.67123
408	0.42387	1.06612		409	0.69613	1.67892
407	0.42715	1.07331		408	0.69659	1.68666
406	0.43059	1.08087		407	0.69671	1.69384
405	0.4341	1.08849		406	0.69699	1.70133
404	0.43766	1.09606		405	0.69732	1.7096
403	0.44104	1.10392		404	0.69747	1.71714
402	0.44468	1.11145		403	0.69785	1.72504
401	0.44837	1.11966		402	0.69819	1.73338
400	0.45211	1.12784		401	0.69843	1.74183
399	0.45615	1.13586		400	0.69853	1.74955
398	0.45992	1.14447		399	0.69906	1.75831
397	0.46371	1.15271		398	0.6991	1.76727
396	0.46787	1.16133		397	0.69937	1.77564
395	0.47181	1.17038		396	0.69944	1.78421
394	0.47585	1.17917		395	0.7	1.79389
393	0.48012	1.18844		394	0.70038	1.80337
392	0.4842	1.19807		393	0.70058	1.81239
391	0.48827	1.20724		392	0.70098	1.82185
390	0.49244	1.21659		391	0.70124	1.83148
389	0.49678	1.22645		390	0.7015	1.84126
388	0.50088	1.23667		389	0.70176	1.85153
387	0.50517	1.24677		388	0.70211	1.86225
386	0.5094	1.25699		387	0.70208	1.87249
385	0.51389	1.26811		386	0.70244	1.88249
384	0.5182	1.27874		385	0.70292	1.89375
383	0.52239	1.2905		384	0.70312	1.90556
382	0.5273	1.30178		383	0.70312	1.9164
381	0.53177	1.31384		382	0.70368	1.92828
380	0.53618	1.32593		381	0.70395	1.94102
379	0.5409	1.33813		380	0.70417	1.95282
378	0.54558	1.35057		379	0.70441	1.96588
377	0.55042	1.36367		378	0.70476	1.9787
376	0.55524	1.37685		377	0.70483	1.99182
375	0.56063	1.39032		376	0.70514	2.00423
374	0.56575	1.4041		375	0.70517	2.01745
373	0.57076	1.41854		374	0.70556	2.03258
372	0.57638	1.43298		373	0.70584	2.04668
371	0.58148	1.44735		372	0.70543	2.06071
370	0.58676	1.46197		371	0.70576	2.07721
369	0.59228	1.47762		370	0.70604	2.08985
368	0.59772	1.49342		369	0.70625	2.10643
367	0.60275	1.50923		368	0.70652	2.12185
366	0.60805	1.52577		367	0.7071	2.13766
365	0.61341	1.54182		366	0.7071	2.15422
364	0.61871	1.55905		365	0.70757	2.16974
363	0.62377	1.57669		364	0.70783	2.18713
362	0.62874	1.59417		363	0.70765	2.20488
361	0.6342	1.61192		362	0.70817	2.22196
360	0.63923	1.63025		361	0.70825	2.23934
359	0.64427	1.64841		360	0.709	2.25723
358	0.64957	1.66705		359	0.70899	2.27608
357	0.65428	1.68557		358	0.70885	2.29394
356	0.65971	1.70426		357	0.70982	2.31394
355	0.66503	1.7235		356	0.7097	2.33028
354	0.67054	1.74238		355	0.71029	2.34913
353	0.67621	1.76282		354	0.71013	2.36793
352	0.68228	1.78148		353	0.71059	2.3876
351	0.68813	1.80059		352	0.71124	2.40709
350	0.6945	1.82001		351	0.71121	2.42816
				350	0.71157	2.44419

## Sheet: Fig S9b
	MXene	MAC	PVDF
Time (s)	ΔT (°C)	ΔT (°C)	ΔT (°C)
0	-0.58333	-0.69	-0.16667
2	-0.18333	0.11	-0.26667
4	0.41667	0.21	0.23333
6	0.21667	0.15	0.53333
8	-0.08333	-0.09	-0.16667
10	0.21667	0.31	-0.16667
12	29.8167	49.71	0.23333
14	29.1167	49.41	0.03333
16	29.3167	51.31	0.53333
18	28.4167	53.31	0.53333
20	30.3167	51.21	0.53333
22	30.9167	50.61	0.13333
24	30.5167	49.71	0.53333
26	30.0167	51.81	0.63333
28	31.6167	52.91	1.03333
30	31.3167	52.81	0.73333
32	31.2167	52.71	0.63333
34	30.4167	52.61	0.53333
36	30.4167	50.91	0.63333
38	32.1167	52.21	0.63333
40	29.9167	53.21	0.73333
42	31.4167	53.41	0.53333
44	31.4167	52.61	0.63333
46	30.7167	52.81	0.73333
48	29.9167	51.91	0.73333
50	31.4167	52.91	0.43333
52	30.2167	52.11	0.63333
54	30.5167	50.71	0.33333
56	32.2167	52.11	0.73333
58	31.1167	51.11	0.83333
60	31.4167	53.11	0.73333
62	3.81667	3.31	1.43333
64	2.61667	2.01	0.83333
66	3.01667	2.41	1.13333
68	2.51667	1.71	0.83333
70	2.51667	1.81	0.93333
72	2.61667	1.41	0.63333
74	2.31667	1.31	0.53333
76	2.41667	1.11	0.43333
78	2.61667	1.21	0.93333
80	2.11667	1.01	0.93333
82	2.51667	1.31	1.13333
84	2.41667	0.91	1.03333
86	2.71667	1.51	0.73333
88	2.61667	1.01	0.63333
90	2.51667	0.81	0.83333

## Sheet: Fig S10b
	Cl- - MXene (F)	Cl- - MXene (O)	K+ - MXene (F)	K+ - MXene (O)
Radial distance (Å)	RDF, g(r)	RDF, g(r)	RDF, g(r)	RDF, g(r)
0.05	0	0	0	0
0.15	0	0	0	0
0.25	0	0	0	0
0.35	0	0	0	0
0.45	0	0	0	0
0.55	0	0	0	0
0.65	0	0	0	0
0.75	0	0	0	0
0.85	0	0	0	0
0.95	0	0	0	0
1.05	0	0	0	0
1.15	0	0	0	0
1.25	0	0	0	0
1.35	0	0	0	0
1.45	0	0	0	0
1.55	0	0	0	0
1.65	0	0	0	0
1.75	0	0	0	0
1.85	0	0	0	0
1.95	0	0	0	0
2.05	0	0	0	0
2.15	0	0	0	0
2.25	0	0	0	0
2.35	0	0	0	0
2.45	0	0	0	0
2.55	0	0	0	0.06086
2.65	0	0	0.13525	0.73262
2.75	0	0	0.0628	1.51763
2.85	0	0	0.29235	2.67984
2.95	0	0	0.38201	2.63768
3.05	0	0	0.8679	2.38248
3.15	0	0	1.10086	2.55271
3.25	0	0	0.76438	1.7236
3.35	0	0	1.22726	1.58698
3.45	0.15961	0	1.59607	1.23031
3.55	0.30148	0.06281	1.39437	0.91074
3.65	0.10695	0.17825	1.46161	0.98035
3.75	0.43905	0.42217	1.95885	0.92876
3.85	0.54471	0.74764	1.85842	0.66753
3.95	0.57836	1.19223	2.67871	0.5327
4.05	1.44777	1.80971	2.37434	0.53085
4.15	1.84765	2.66576	2.56464	0.80432
4.25	2.20873	3.52783	2.20873	0.63545
4.35	2.71074	3.99499	2.40954	0.69023
4.45	2.47036	4.07729	1.82279	1.11926
4.55	1.8812	3.82357	1.85826	1.08972
4.65	1.84509	4.0819	1.73526	1.13488
4.75	1.34722	3.06983	1.36827	1.07006
4.85	1.21147	2.70899	1.39319	1.2956
4.95	1.14364	2.3745	1.62823	1.53454
5.05	1.13604	2.15724	2.14172	1.69165
5.15	0.91328	1.5669	2.02354	2.26827
5.25	0.72373	1.93857	1.96442	2.35501
5.35	1.01221	1.59022	2.09079	2.5167
5.45	1.16729	1.57238	2.27062	2.91822
5.55	1.38773	1.50338	2.20495	3.08385
5.65	1.29441	1.93418	2.38053	3.00045
5.75	1.76693	1.77172	2.61448	3.78286
5.85	2.26218	2.40559	2.80343	3.14577
5.95	2.36118	2.81732	2.70999	4.12536
6.05	2.73793	2.62764	3.28292	3.84954
6.15	3.13936	2.53242	3.81746	3.79863
6.25	3.35584	2.23925	3.55038	3.4754
6.35	3.6279	2.39504	3.0154	2.92509
6.45	3.64186	2.56871	3.27653	3.23467
6.55	3.40974	2.44475	3.58686	3.19201
6.65	3.95237	2.39863	3.52276	3.52634
6.75	3.57552	2.65819	3.33577	2.96223
6.85	3.00627	2.64019	3.24921	2.96916
6.95	2.6254	2.81878	2.76306	3.27765
7.05	2.43678	3.21718	2.7139	3.04995
7.15	2.20186	3.26718	2.8522	2.9033
7.25	2.1054	3.20026	2.63852	3.04966
7.35	2.365	3.16506	2.49688	2.79141
7.45	2.11368	2.79542	2.66135	3.0664
7.55	2.29136	2.77741	2.93294	2.74963
7.65	2.24808	2.3874	3.18951	3.08401
7.75	1.89785	2.02306	3.09192	2.93904
7.85	2.08874	1.792	3.17551	2.76829
7.95	2.23191	1.77852	3.22388	2.78676
8.05	2.05954	1.93616	3.00502	2.80346
8.15	2.63141	1.97832	3.31071	2.91981
8.25	2.84713	2.43658	3.59381	3.15767
8.35	3.22214	2.6397	3.72623	2.99734
8.45	3.10641	3.15963	4.06428	3.16517
8.55	3.42401	3.17278	3.56694	3.254
8.65	3.22469	3.34318	3.32625	3.08398
8.75	2.93428	3.39644	3.3127	3.2
8.85	2.741	3.15336	2.84409	3.36055
8.95	2.88169	2.8807	2.4607	2.92517
9.05	2.5458	2.88988	2.61539	2.85122
9.15	2.55853	2.75614	2.5869	2.85069
9.25	2.15935	2.8264	2.43135	2.64599
9.35	2.30356	2.66666	2.35246	2.48556
9.45	2.07424	2.33573	2.11678	2.44653
9.55	2.24454	2.18726	2.07789	2.46066
9.65	2.34107	1.87014	2.11156	2.33767
9.75	2.22335	1.84863	1.97354	2.24001
9.85	2.16865	1.52572	2.27145	2.4232
9.95	2.58583	1.5032	2.03892	2.54265
10.05	2.70862	1.59884	1.98914	2.57852

[truncated: 11 more sheets: Fig S11, Fig S12b, Fig S13, Fig S14, Fig S15, Fig S16, Fig S17, Fig S18, Fig. S19, Fig S20, Fig S22]
